# Supplementary material for: Metabolite profiling for biomarkers in Schistosoma haematobium infection and associated bladder pathologies
Source: PLoS Negl Trop Dis. 2018 Apr 30;12(4):e0006452. doi: 10.1371/journal.pntd.0006452 (PMC5945272; doi:10.1371/journal.pntd.0006452)
Supplement: S1 File — Metabolite features dysregulated in humans with urogenital schistosomiasis infection and controls (non-infected) in (A) plasma and (B) urine. Metabolites were normalized by sum, filtered using relative standard deviation and selected using fdr<0.05 and fold change>2. Samples were examined in negative (ESI-) or positive (ESI+) ionisation modes. Advanced—urogenital schistosomiasis induced-pathology cases; Infection-only–urogenital schistosomiasis alone, Pathology-only—pathology with no detectable urogenital schistosomiasis. (XLSX) [file pntd.0006452.s001.xlsx]

## Sheet: S1A_Table
		Plasma (ESI- mode)									Plasma (ESI+ mode)
Mass/Retention Time in secs	Infected/Non-infected	FDR	Annotation						Mass/Retention Time	Infected/Non-infected	FDR	Annotation
M153.8676T1049	Upregulated	0							M219.0807T351	Downregulated	0
M156.92T1024	Upregulated	0							M321.6764T435	Upregulated	0
M237.9968T478	Upregulated	0							M82.0143T148	Downregulated	0
M242.9969T463	Upregulated	0							M105.0372T220	Downregulated	4e-05
M251.9986T115	Upregulated	0							M154.0692T146	Downregulated	8e-05
M275.0234T447	Upregulated	0							M96.0336T149	Downregulated	8e-05
M290.8539T1053	Upregulated	0							M304.3115T758	Upregulated	9e-05
M291.1354T442	Upregulated	0							M78.5208T209	Downregulated	0.00016
M294.8308T1055	Upregulated	0							M168.0505T149	Downregulated	0.00017
M332.8443T1033	Upregulated	0							M512.2029T503	Upregulated	0.00017
M348.8121T1050	Upregulated	0							M248.2491T594	Upregulated	0.00027
M358.8415T1054	Upregulated	0							M832.5826T963	Upregulated	0.0003
M422.047T573	Upregulated	0							M320.3064T676	Upregulated	0.00034
M447.297T872	Downregulated	0							M83.5364T141	Downregulated	0.00034
M487.0538T131	Upregulated	0	[M+Cl]- 452.079						M457.335T678	Upregulated	0.0004
M96.9589T100	Upregulated	0							M272.2582T702	Upregulated	0.00043
M160.8411T1097	Upregulated	1e-05	[M+Cl]- 125.872						M247.2459T594	Upregulated	0.00052
M172.8293T83	Upregulated	1e-05							M275.2771T672	Upregulated	0.00062
M176.8999T104	Upregulated	1e-05							M141.091T500	Downregulated	0.00063	[M+H+NH3]+ 123.066
M188.0346T517	Upregulated	1e-05	[M-H-CH4]- 205.075						M87.526T184	Downregulated	0.00063
M205.8392T1050	Upregulated	1e-05							M276.2803T672	Upregulated	0.00072
M207.8362T1050	Upregulated	1e-05							M246.2426T594	Upregulated	0.00077
M209.8333T1050	Upregulated	1e-05							M316.3433T1077	Upregulated	0.00078
M231.9673T118	Upregulated	1e-05	[M-H]- 232.971						M274.2738T672	Upregulated	0.00084
M232.9752T117	Upregulated	1e-05							M285.2606T1006	Downregulated	0.00084
M256.8464T1025	Upregulated	1e-05	[M-H]- 257.849						M390.3576T765	Upregulated	0.00085
M257.1759T704	Upregulated	1e-05							M98.053T59	Downregulated	0.00097
M258.0422T425	Upregulated	1e-05							M269.126T411	Downregulated	0.00109
M285.1346T481	Upregulated	1e-05							M230.2477T676	Upregulated	0.00116
M293.0492T106	Upregulated	1e-05							M807.5723T1024	Upregulated	0.00116
M297.08T97	Upregulated	1e-05							M337.1044T744	Upregulated	0.00119
M312.8364T1025	Upregulated	1e-05	[2M+Cl]- 138.928
M411.1284T520	Upregulated	1e-05	[M-H+NaCOOH]- 344.146
M420.9072T9	Upregulated	1e-05
M424.119T426	Upregulated	1e-05
M467.2656T608	Upregulated	1e-05
M468.269T608	Upregulated	1e-05
M495.2609T612	Upregulated	1e-05
M501.2691T674	Upregulated	1e-05
M682.8105T1037	Upregulated	1e-05
M128.8769T1101	Upregulated	2e-05
M158.9776T183	Upregulated	2e-05
M164.8353T1097	Upregulated	2e-05
M215.8681T1049	Upregulated	2e-05
M277.1081T573	Upregulated	2e-05
M319.9824T385	Upregulated	2e-05
M371.1901T620	Upregulated	2e-05
M400.8316T1035	Upregulated	2e-05
M468.8191T1036	Upregulated	2e-05
M217.8651T1051	Upregulated	3e-05
M238.9316T8	Upregulated	3e-05
M470.3492T947	Downregulated	3e-05
M485.0861T426	Upregulated	3e-05
M519.4062T1017	Downregulated	3e-05
M542.2801T643	Downregulated	3e-05	[M-H+NaCOOH]- 475.29
M553.0738T426	Upregulated	3e-05
M170.8324T82	Upregulated	4e-05
M200.8582T1024	Upregulated	4e-05
M230.9297T564	Upregulated	4e-05
M423.1156T426	Upregulated	4e-05
M619.3449T800	Upregulated	4e-05
M146.9376T1103	Upregulated	5e-05	[M-H+HCOOH]- 101.938
M258.1793T704	Upregulated	5e-05
M420.8122T1052	Upregulated	5e-05
M168.8354T82	Upregulated	6e-05
M197.8073T98	Upregulated	6e-05
M201.9055T1022	Upregulated	6e-05
M244.888T106	Upregulated	6e-05
M283.2644T992	Downregulated	6e-05
M387.0233T196	Downregulated	6e-05	[2M-H]- 194.017
M414.1354T1016	Upregulated	6e-05
M219.8622T1052	Upregulated	7e-05
M332.18T608	Downregulated	7e-05
M491.1032T426	Upregulated	7e-05
M547.2772T528	Upregulated	7e-05
M188.9767T552	Upregulated	8e-05
M230.0351T98	Upregulated	8e-05
M282.0598T598	Upregulated	8e-05
M385.1274T596	Upregulated	8e-05
M430.1456T994	Upregulated	8e-05
M187.0372T82	Upregulated	9e-05
M194.9236T919	Upregulated	9e-05
M234.8591T102	Upregulated	9e-05
M284.8414T1025	Upregulated	9e-05	[M+Cl+NaCOOH]- 181.881
M562.2335T558	Upregulated	0.0001
M625.0057T574	Upregulated	0.00011
M812.2809T967	Upregulated	0.00011
M242.9435T182	Upregulated	0.00012
M428.0637T574	Upregulated	0.00013
M576.2143T416	Upregulated	0.00013
M294.0558T544	Downregulated	0.00014
M547.2226T542	Upregulated	0.00015
M245.9689T493	Upregulated	0.00016
M279.158T704	Upregulated	0.00016
M531.2821T568	Upregulated	0.00016
M554.3818T711	Upregulated	0.00016
M281.0104T561	Upregulated	0.00017
M437.1621T575	Upregulated	0.00017
M509.2398T624	Upregulated	0.00017
M485.0637T451	Upregulated	0.00018
M171.946T125	Upregulated	0.00019
M577.2277T624	Upregulated	0.00021
M717.3547T506	Upregulated	0.00021
M399.9853T128	Upregulated	0.00022
M748.2363T968	Upregulated	0.00022	[M+Cl]- 230.184 [M-H]- 266.159
M236.8562T101	Upregulated	0.00023
M341.0471T437	Downregulated	0.00024
M631.0227T574	Upregulated	0.00024
M561.0561T724	Downregulated	0.00025	[M-H]- 562.065
M290.0886T548	Downregulated	0.00026
M182.8959T1101	Upregulated	0.00027
M381.1557T657	Upregulated	0.00027
M94.9238T1024	Downregulated	0.00027
M232.9946T528	Upregulated	0.00029
M281.1028T567	Upregulated	0.00029
M191.1071T577	Upregulated	0.0003
M415.2089T1045	Downregulated	0.00033
M381.1746T652	Upregulated	0.00034
M599.2097T624	Upregulated	0.00035
M230.0208T553	Upregulated	0.00036
M531.2219T624	Upregulated	0.00037
M240.0488T98	Upregulated	0.00038
M539.2506T589	Upregulated	0.0004
M568.0755T133	Upregulated	0.00041
M553.0514T451	Upregulated	0.00044
M496.2644T612	Upregulated	0.00046
M331.1919T689	Downregulated	0.00047
M684.2724T1035	Downregulated	0.00049
M624.2989T760	Downregulated	0.00052
M635.3803T946	Downregulated	0.00055
M269.1033T629	Upregulated	0.00056
M260.0541T501	Upregulated	0.00058
M549.3015T1037	Downregulated	0.00058
M265.1481T870	Downregulated	0.00061
M557.0185T574	Upregulated	0.00061
M210.0379T218	Upregulated	0.00062
M267.1439T871	Downregulated	0.00062
M568.2805T588	Upregulated	0.00062
M636.3509T1043	Downregulated	0.00062
M289.9369T124	Upregulated	0.00064
M334.0408T126	Upregulated	0.00065
M192.9281T918	Upregulated	0.00067
M244.9476T1200	Upregulated	0.00067
M341.2699T982	Downregulated	0.00067
M188.0089T493	Upregulated	0.0007
M223.9265T1025	Upregulated	0.0007
M163.8964T1008	Upregulated	0.0008
M202.0255T538	Upregulated	0.0008
M266.1516T868	Downregulated	0.0008
M506.2895T773	Downregulated	0.00083
M189.0099T493	Upregulated	0.00085
M300.2627T933	Downregulated	0.00091
M282.0777T625	Upregulated	0.00092
M326.9037T1114	Upregulated	0.00092	[M-H+NaCOOH]- 527.358
M413.2007T727	Upregulated	0.00097
M479.0466T450	Upregulated	0.00099
M532.9787T492	Upregulated	0.00099	[M-H]- 527.358 [M-H-COCH2]- 569.361
M570.3692T1045	Downregulated	0.00101
M222.0017T560	Upregulated	0.00107
M558.2035T452	Upregulated	0.00114
M511.4007T1000	Downregulated	0.00122
M367.1352T644	Upregulated	0.00127
M276.0185T642	Upregulated	0.0013
M277.021T580	Upregulated	0.00141
M385.9561T493	Upregulated	0.00141
M132.0373T257	Downregulated	0.0015
M529.0371T459	Upregulated	0.00153
M616.2854T1035	Downregulated	0.00153
M622.3348T679	Upregulated	0.00153
M527.3556T715	Downregulated	0.0016
M568.3633T1045	Downregulated	0.0016
M281.8549T1099	Upregulated	0.00163
M282.9385T88	Upregulated	0.00167
M447.1933T673	Upregulated	0.00173
M371.1901T594	Upregulated	0.00188
M372.1935T620	Upregulated	0.00188
M595.3856T794	Downregulated	0.00192
M466.3308T793	Downregulated	0.00196
M584.3316T948	Downregulated	0.00196
M480.261T722	Downregulated	0.00208
M115.9196T627	Downregulated	0.00221
M295.0801T545	Upregulated	0.00221
M500.6362T79	Upregulated	0.00235
M573.4537T973	Downregulated	0.00235
M448.6686T79	Upregulated	0.0024
M202.0505T596	Upregulated	0.00244
M202.1525T702	Upregulated	0.00244
M674.3273T410	Downregulated	0.00244
M464.9911T492	Upregulated	0.00249
M609.3615T881	Downregulated	0.00249
M420.0796T492	Upregulated	0.00254
M283.0322T441	Downregulated	0.00265
M398.9988T492	Upregulated	0.00265
M450.0013T456	Upregulated	0.00265
M466.2937T950	Downregulated	0.0027
M258.008T460	Upregulated	0.00292
M426.9683T667	Upregulated	0.0031
M569.3667T1045	Downregulated	0.0031
M617.3662T654	Upregulated	0.00316
M263.0286T458	Upregulated	0.00341
M511.9715T456	Upregulated	0.00355
M497.2398T591	Downregulated	0.00376
M330.0655T636	Upregulated	0.00383
M594.4824T992	Downregulated	0.00383
M415.2166T581	Downregulated	0.0039
M389.2095T1044	Downregulated	0.00413
M636.5211T79	Upregulated	0.00413
M638.3477T680	Downregulated	0.00413
M382.7218T80	Upregulated	0.00421
M560.314T657	Upregulated	0.00421
M390.7098T79	Upregulated	0.00437
M552.4356T987	Downregulated	0.00454
M498.6389T79	Upregulated	0.00463
M102.9745T551	Upregulated	0.00471
M407.1717T516	Upregulated	0.00471
M447.3486T993	Downregulated	0.00489
M556.3533T682	Upregulated	0.00499
M697.2737T513	Upregulated	0.00508
M812.3944T78	Upregulated	0.00508
M238.0723T533	Downregulated	0.00518
M255.124T498	Upregulated	0.00518
M331.2397T614	Downregulated	0.00518
M397.0036T493	Upregulated	0.00518
M506.627T79	Upregulated	0.00518
M114.933T595	Downregulated	0.00547
M440.6803T79	Upregulated	0.00568
M240.0336T512	Upregulated	0.00578
M442.6775T79	Upregulated	0.00578
M144.9224T762	Upregulated	0.006
M183.8474T1057	Downregulated	0.00611
M398.0069T492	Upregulated	0.00611
M548.2979T1037	Downregulated	0.00611
M558.5944T79	Upregulated	0.00622
M612.3884T896	Downregulated	0.00622
M265.1481T977	Downregulated	0.00634
M429.2136T606	Downregulated	0.00645
M517.9885T457	Upregulated	0.00657
M510.2537T684	Downregulated	0.00669
M223.0281T534	Upregulated	0.00681
M444.6746T79	Upregulated	0.00681
M481.3137T1039	Downregulated	0.00681
M594.34T709	Downregulated	0.00681
M165.0184T459	Downregulated	0.00694
M696.7723T513	Upregulated	0.00694
M526.3521T712	Downregulated	0.00706
M388.713T80	Upregulated	0.00719
M328.2318T793	Downregulated	0.00732
M331.1766T607	Downregulated	0.00732
M357.8392T79	Upregulated	0.00732
M446.6716T79	Upregulated	0.00732
M495.4062T1012	Downregulated	0.00732
M216.909T101	Upregulated	0.00746
M391.1767T618	Upregulated	0.00746
M408.0029T665	Upregulated	0.00759
M328.1672T524	Downregulated	0.00787
M482.3164T1039	Downregulated	0.00801
M251.0902T619	Downregulated	0.0083
M313.2294T856	Upregulated	0.0083
M466.1965T627	Upregulated	0.0083
M336.0729T444	Upregulated	0.00845
M389.2551T549	Downregulated	0.00845
M314.9909T372	Upregulated	0.0086
M502.6333T79	Upregulated	0.0086
M584.3445T715	Downregulated	0.0086

## Sheet: S1B_Table
Urine (ESI- mode)										Urine (ESI+ mode)
Metabolite (m/zTseconds)	FDR	Infected/Non-Infected	Annotation						Metabolite (m/zTseconds)	FDR	Infected/Non-Infected
172.097	0	Down							M148.0606T407	0	Down
179.026	0	Up							M162.5997T310	0	Down
188.092	0	Down							M182.0814T417	0	Down
198.113	0	Down							M192.0327T188	0	Down
216.124	0	Down							M199.0967T472	0	Down
228.088	0	Down							M200.1284T472	0	Down
248.129	0	Down							M207.0847T489	0	Down
262.003	0	Up							M226.0204T122	0	Down
273.125	0	Up							M258.1338T467	0	Down
386.118	0	Up							M267.1057T407	0	Down
429.177	0	Down							M268.1347T393	0	Down
206.977	0.0026	Up							M283.1653T523	0	Down
245.14	0.0026	Down							M285.1808T188	0	Down
275.114	0.0026	Down							M303.1454T619	0	Down
284.151	0.0026	Down							M311.1827T415	0	Down
252.063	0.0048	Down							M323.0697T317	0	Down
125.035	0.0058	Down							M323.1209T309	0	Down
202.054	0.0058	Up							M334.2039T607	0	Down
282.114	0.0058	Down							M339.0683T195	0	Down
320.17	0.0058	Down							M341.1344T468	0	Down
136.014	0.0067	Up							M342.1081T235	0	Down
351.182	0.0067	Down							M343.1612T154	0	Down
538.079	0.0067	Up							M368.098T239	0	Down
170.081	0.0074	Down							M393.0139T234	0	Down
197.029	0.0074	Up							M396.2494T584	0	Down
220.098	0.0074	Down							M414.108T245	0	Down
330.131	0.0085	Down							M443.1119T314	0	Down
155.107	0.0102	Down							M124.0413T62	0.001	Up
272.024	0.0102	Down							M128.1436T65	0.001	Up
649.372	0.0102	Down							M145.0973T111	0.001	Down
113.023	0.0105	Up							M190.1075T282	0.001	Down
209.006	0.0105	Up							M242.1389T433	0.001	Down
299.125	0.0105	Down							M248.0919T407	0.001	Down
167.107	0.011	Down							M266.1024T407	0.001	Down
183.138	0.011	Down							M311.1601T407	0.001	Down
242.997	0.011	Up							M329.0928T641	0.001	Down
269.151	0.011	Down							M334.1624T614	0.001	Down
270.154	0.011	Down							M353.2475T700	0.001	Down
295.167	0.011	Down							M359.073T337	0.001	Down
510.254	0.011	Down							M370.0851T328	0.001	Down
551.215	0.011	Up							M216.1596T515	0.0016	Down
618.291	0.011	Up							M244.0078T248	0.0016	Down
183.066	0.012	Down							M260.0225T272	0.0016	Down
371.082	0.012	Up							M341.1062T235	0.0016	Down
412.058	0.012	Up							M429.2609T701	0.0016	Down
146.053	0.0123	Down							M440.0274T235	0.0016	Down
197.055	0.0123	Up							M515.2392T405	0.0016	Down
241.145	0.0123	Down							M273.0456T103	0.0021	Up
279.004	0.0123	Up							M181.0861T472	0.0021	Down
342.128	0.0123	Down							M322.0923T211	0.0021	Down
594.366	0.0136	Down							M350.157T601	0.0021	Down
101.06	0.0137	Down							M371.258T700	0.0021	Down
145.93	0.0137	Up							M389.2685T700	0.0021	Down
217.984	0.0137	Up							M91.0454T62	0.0025	Up
244.037	0.0137	Down							M101.0714T354	0.0025	Down
416.129	0.0137	Up							M162.0221T264	0.0025	Down
232.083	0.015	Down							M164.0707T319	0.0025	Down
244.037	0.015	Down							M379.1498T232	0.0025	Down
272.151	0.015	Down							M390.2719T700	0.0034	Down
183.066	0.0156	Down							M206.1257T478	0.0038	Up
217.071	0.0156	Up							M320.1464T140	0.0038	Down
269.104	0.0156	Down							M339.0906T186	0.0038	Down
354.237	0.0156	Down							M357.1012T289	0.0038	Down
416.266	0.0156	Down							M176.8941T70	0.004	Up
183.085	0.0164	Down							M240.0359T188	0.004	Down
243.033	0.0164	Down							M266.0695T232	0.004	Down
369.083	0.0164	Up							M268.0789T259	0.004	Down
407.099	0.0164	Up							M324.1078T371	0.004	Down
291.091	0.0181	Down							M353.1345T235	0.004	Down
348.026	0.0181	Up							M284.134T182	0.0048	Down
256.156	0.019	Down							M338.0363T249	0.0048	Down
268.077	0.019	Down							M341.2474T693	0.0056	Down
471.097	0.019	Down							M205.0531T194	0.0058	Down
509.124	0.019	Up							M243.0153T249	0.0058	Down
510.128	0.019	Up							M292.0827T559	0.0058	Down
145.05	0.021	Down							M335.2369T700	0.0061	Down
204.132	0.021	Up							M245.1496T393	0.0066	Down
218.979	0.0226	Up							M288.086T413	0.0066	Down
229.018	0.0226	Up							M289.0907T236	0.0066	Down
579.28	0.0226	Up							M380.0426T421	0.0066	Down
291.996	0.0245	Down							M289.0379T310	0.0068	Up
316.196	0.0245	Down							M172.0717T256	0.0068	Down
357.083	0.0245	Up							M209.165T309	0.0068	Down
152.995	0.0261	Up							M260.1072T105	0.0068	Down
196.946	0.0261	Up							M285.2213T635	0.0068	Down
275.007	0.0261	Up							M482.3112T518	0.0068	Down
310.167	0.0261	Down							M188.1156T254	0.0071	Down
280.086	0.0276	Down							M304.1908T544	0.0071	Down
303.182	0.0276	Down							M161.0632T282	0.0076	Down
321.171	0.0276	Down							M162.0553T411	0.0077	Down
355.141	0.0276	Up							M193.0498T439	0.0077	Down
370.079	0.0276	Up							M86.097T146	0.0078	Up
186.085	0.0299	Down							M201.1599T303	0.0078	Down
214.108	0.0299	Down							M228.1232T393	0.0078	Down
273.044	0.0299	Down							M212.0892T282	0.0079	Down
187.097	0.0322	Down							M300.1011T319	0.0079	Down
370.078	0.0322	Up							M164.0707T436	0.0084	Down
489.235	0.0322	Down							M233.0922T430	0.0084	Down
198.113	0.0337	Down							M233.1172T453	0.0084	Down
221.049	0.0337	Down							M373.1242T185	0.0084	Down
260.159	0.0337	Down							M325.0524T257	0.0087	Down
314.18	0.0337	Down							M372.2614T700	0.0091	Down
335.023	0.0337	Up							M340.1027T235	0.0092	Down
356.099	0.0337	Up							M256.21T311	0.0099	Down
425.11	0.0337	Up							M468.223T467	0.0099	Down
142.05	0.0347	Down	[M+Cl+NH3]- 90.0579						M245.0921T577	0.0103	Up
216.981	0.0347	Up							M266.1389T589	0.0103	Down
217.017	0.0347	Down							M267.1316T393	0.0104	Down
243.135	0.0347	Down							M293.147T540	0.0104	Down
244.138	0.0347	Down							M424.3057T700	0.0108	Down
251.129	0.0347	Down							M364.2845T647	0.011	Down
443.066	0.0347	Up							M178.0896T282	0.0113	Down
553.297	0.0347	Up							M147.0475T180	0.0114	Down
490.239	0.0381	Down							M305.1607T333	0.0114	Down
652.391	0.0381	Down							M236.1318T381	0.0119	Down
153.018	0.0404	Up							M481.2083T362	0.0124	Down
154.022	0.0404	Up							M218.1389T471	0.0134	Down
228.132	0.0404	Down							M311.2047T614	0.0136	Up
343.14	0.0404	Down							M242.0118T249	0.0138	Down
355.053	0.0404	Down							M244.118T418	0.0138	Down
135.011	0.043	Up	[M+Cl]- 100.047						M258.0648T248	0.0138	Down
189.076	0.043	Down							M256.0551T492	0.0142	Down
243.033	0.043	Down							M333.2464T474	0.0145	Down
332.922	0.043	Up							M196.1051T628	0.015	Down
341.078	0.043	Down							M257.0592T233	0.015	Down
206.96	0.0441	Up							M369.0817T328	0.015	Down
220.064	0.0441	Down							M291.1081T274	0.0153	Down
246.992	0.0441	Up							M167.0704T115	0.0154	Down
248.961	0.0441	Up							M273.0992T361	0.0154	Down
259.155	0.0441	Down							M305.186T335	0.0154	Down
273.054	0.0441	Up							M289.0379T371	0.0155	Up
275.999	0.0441	Up							M342.2508T693	0.0159	Down
357.103	0.0441	Up							M288.1342T288	0.0162	Down
438.07	0.0441	Up							M193.0862T383	0.0166	Up
512.295	0.0441	Up							M264.1225T392	0.0166	Up
178.073	0.0476	Up							M202.144T482	0.0175	Down
243.16	0.0476	Down							M240.1204T471	0.0175	Down
353.234	0.0476	Down							M295.1121T230	0.0176	Down
511.292	0.0476	Up							M266.0887T176	0.0178	Down
138.027	0.0493	Up							M322.0921T318	0.0178	Down
183.987	0.0493	Up							M467.1773T318	0.0178	Down
187.072	0.0493	Down							M169.1224T436	0.0184	Down
277.095	0.0493	Down							M228.0855T99	0.0184	Down
316.094	0.0493	Up							M228.1789T142	0.0184	Down
318.175	0.0493	Down							M289.1375T292	0.0184	Down
330.175	0.0493	Down							M356.2795T803	0.0187	Up
452.103	0.0493	Down							M232.1545T561	0.0187	Down
493.209	0.0493	Up							M405.125T311	0.0187	Down
									M288.0537T297	0.0192	Down
									M289.293T803	0.0192	Down
									M346.186T472	0.0192	Down
									M388.1602T540	0.0192	Down
									M422.3346T656	0.0192	Down
									M213.0786T370	0.0199	Down
									M383.145T324	0.0201	Down
									M184.064T62	0.021	Up
									M234.1125T533	0.021	Down
									M264.1266T447	0.021	Down
									M414.1075T468	0.021	Down
									M307.1398T382	0.0214	Down
									M270.0542T342	0.0224	Down
									M296.0701T515	0.0224	Down
									M258.1531T453	0.0227	Down
									M332.9581T79	0.0227	Down
									M130.0692T354	0.0232	Up
									M250.1108T304	0.0232	Down
									M435.0485T379	0.024	Down
									M254.0594T492	0.0246	Down
									M338.087T187	0.0246	Down
									M130.0865T97	0.0247	Up
									M558.3273T647	0.0249	Down
									M178.1309T497	0.0253	Up
									M299.1964T688	0.0253	Down
									M273.108T99	0.0256	Down
									M285.1557T112	0.0256	Down
									M258.0907T246	0.0264	Down
									M322.186T470	0.0264	Down
									M226.1074T362	0.0267	Down
									M146.0813T207	0.0269	Down
									M317.2112T726	0.0269	Down
									M323.1094T386	0.0269	Down
									M306.1547T126	0.0273	Down
									M307.2632T709	0.0296	Down
									M358.6878T158	0.0296	Down
									M425.1222T421	0.0296	Down
									M125.0381T62	0.0299	Up
									M388.2049T499	0.0299	Down
									M320.1855T495	0.0303	Down
									M482.2118T362	0.0303	Down
									M472.1021T316	0.0305	Down
									M130.0864T180	0.0318	Up
									M268.1293T213	0.0318	Up
									M254.0594T386	0.032	Down
									M430.0916T386	0.032	Down
									M246.0372T215	0.0327	Down
									M319.0662T119	0.0327	Down
									M148.0759T426	0.0337	Down
									M227.1751T422	0.0344	Down
									M303.1551T320	0.0344	Down
									M381.1294T412	0.0344	Down
									M430.0915T245	0.0344	Down
									M164.1435T383	0.0354	Down
									M383.2063T689	0.0359	Down
									M258.9793T63	0.036	Up
									M287.2369T765	0.036	Down
									M164.0708T421	0.0368	Down
									M188.1282T246	0.0388	Down
									M227.1755T142	0.0388	Down
									M242.147T578	0.0393	Down
									M188.092T239	0.0404	Down
									M245.0697T498	0.0409	Up
									M287.1602T311	0.0409	Down
									M320.2055T588	0.0412	Down
									M320.2249T618	0.0412	Down
									M312.0649T398	0.0417	Down
									M244.0614T239	0.0421	Down
									M481.2263T456	0.0428	Down
									M403.1349T836	0.0435	Up
									M164.0543T415	0.0442	Down
									M266.1382T374	0.0447	Down
									M263.0415T266	0.0448	Up
									M626.1957T375	0.0448	Down
									M452.0734T386	0.0451	Down
									M336.1915T271	0.0456	Down
									M358.2951T819	0.046	Up
									M304.1505T210	0.0463	Down
									M340.0223T503	0.0463	Down
									M271.2015T203	0.0469	Down
									M349.1392T234	0.0472	Down
									M480.223T457	0.0472	Down
									M638.36T449	0.0478	Down
									M255.2067T310	0.0481	Down
									M362.1631T484	0.0481	Down
									M182.0814T331	0.0488	Down
									M390.2487T461	0.0494	Down
									M452.2771T837	0.0494	Down
