# Supplementary material for: Metabolite profiling for biomarkers in Schistosoma haematobium infection and associated bladder pathologies
Source: PLoS Negl Trop Dis. 2018 Apr 30;12(4):e0006452. doi: 10.1371/journal.pntd.0006452 (PMC5945272; doi:10.1371/journal.pntd.0006452)
Supplement: S2 File — Metabolites were normalized by sum, filtered using relative standard deviation and selected using FDR<0.001 and fold change>2. Samples were examined in negative (ESI-) or positive (ESI+) ionisation modes. Advanced—urogenital schistosomiasis induced-pathology cases; Infection-only–urogenital schistosomiasis alone, Pathology-only—pathology with no detectable urogenital schistosomiasis. (XLSX) [file pntd.0006452.s002.xlsx]

## Sheet: plasma negative mode
Table 1A								Table 1B									Table 2A								Table 2B									Table 3A									Table 3B
Differential metabolites between Infection-only and Advanced(fdr<0.001)								Pairwise comparison of infection-only and advanced groups (fold change >2)									Differential metabolites between pathology-only and Advanced(fdr<0.001)								Pairwise comparison of pathology-only and advanced groups (fold change >2)									Differential metabolites between infection-only and pathology-only(fdr<0.001)									Pairwise comparison of infection-only and pathology-only groups (fold change >2)
*negative values indicate higher abundance in Advanced group								*negatives or values less than 1 indicate higher abundance in Advanced group									*negative values indicate higher abundance in Advanced group								*negative values or values less than 1 indicate higher abundance in Advanced group									negative values indicate higher abundance in pathology-only group									*negative values or values less than 1 indicate higher abundance in pathology-only group
mz	rt	isotopes	adduct	Difference in mean intensity	FDR value<0.001			Metabolites	1/Fold change	log2(Fold Change)							mz	rt	isotopes	adduct	Difference in mean intensity	FDR value<0.001			Metabolite/RT	Fold_change	log2(FC)							mz	rt	isotopes	adduct	Difference in mean intensity	FDR value<0.001				Metabolite/RT	Fold Change	log2(FC)
398.173	595.275	[479][M+1]-		-258712	2.88e-06			M294.0558T9	1605.76	10.649							245.013	530.619			-1.27189e+06	5.65e-07			M332.18T10	298.125	8.2198							422.047	573.435	[520][M+1]-		200524	4.23e-08				M296.1868T14	0.00466	-7.7454
397.169	595.577	[479][M]-		-1.45613e+06	5.59e-06			M330.0557T10	212.355	7.7303							381.156	657.283			-760344	3.11e-06			M296.1868T14	82.1828	6.3608							257.14	533.709		[M-H+Cl]2- 480.317 [M-2H]2- 516.294	1.52995e+06	6.02e-06				M294.0558T9	116.89	6.869
431.317	868.26			-442200	6.18e-06			M338.0652T9	187.596	7.5515							224.999	118.088		[M-H]- 226.008 [M-H-CO]- 253.99	-5.3243e+06	3.44e-06			M269.0163T6	0.0180616	-5.7909							447.297	872.262			-310653	7.45e-06				M194.0453T8	84.19	6.3956
384.248	651.132	[449][M+1]-		-350382	1.23e-05			M337.0616T9	134.104	7.0672							381.175	652.287			-884350	8.54e-06			M381.1557T11	0.0263971	-5.2435							146.96	1047.21	[47][M]-	[M-H]- 147.971	3.08283e+06	8.1e-06				M370.0784T7	78.998	6.3037
509.24	552.321			-270983	1.57e-05			M194.0453T8	96.918	6.5987							197.031	94.4236			-716922	1e-05			M381.1746T11	0.0345447	-4.8554							495.048	573.673			570199	1.03e-05				M134.0361T7	0.015862	-5.9783
747.567	918.837	[926][M]-		-1.42314e+07	2.15e-05			M310.0701T9	79.3336	6.3099							321.03	636.356	[326][M+2]-		-587960	1.07e-05			M407.1717T9	0.0353357	-4.8227							454.928	1036.33	[562][M+2]-		147496	1.56e-05				M137.0233T9	60.905	5.9285
493.245	612.963		[M+Cl]- 458.276	-221745	2.24e-05			M351.0772T9	75.2106	6.2329							349.044	573.681			-463854	1.4e-05			M240.0336T9	0.0439252	-4.5088							302.899	1048.12			489000	1.67e-05				M470.3492T16	0.018674	-5.7428
309.067	530.476	[300][M]-	[M+Cl]- 274.097 [M-H]- 310.074	735777	2.8e-05			M309.0667T9	73.5024	6.1997							300.226	770.177			-178407	1.46e-05			M473.283T17	22.6193	4.4995							351.041	573.719			167803	1.92e-05				M222.0017T9	44.61	5.4793
164.034	514.629			-462039	3.22e-05			M419.0649T9	72.881	6.1874							167.02	88.0769	[66][M]-		-9.25406e+07	1.53e-05			M377.1611T10	0.0464339	-4.4287							158.978	1043.85	[57][M]-		1.22104e+06	1.96e-05				M397.146T7	0.023851	-5.3898
433.296	746.955			-230115	3.44e-05			M351.1067T9	57.0711	5.8347							510.321	843.286	[651][M]-		-1.28886e+06	1.56e-05			M321.1742T14	21.4551	4.4233							489.031	573.714			468255	2e-05				M339.0177T11	26.684	4.7379
295.155	720.64			-100529	6.83e-05			M377.0541T9	49.7141	5.6356							466.196	626.657	[581][M+1]-		-154539	1.57e-05			M249.0493T5	21.1506	4.4026							308.084	656.194	[299][M+1]-		304470	2e-05				M394.0792T7	0.041044	-4.6067
379.159	660.196			-282603	0.000155368			M137.0233T9	49.4927	5.6291							485.019	573.811			-89616.9	1.74e-05			M338.0652T9	20.3364	4.346							321.89	1053.35			228310	2.19e-05				M381.1557T11	23.234	4.5382
337.179	756.328			-507546	0.000186522			M269.0163T6	0.0231102	-5.4353							455.009	636.581			-364231	1.78e-05			M331.1766T10	19.3461	4.274							417.031	573.724			190078	2.66e-05				M411.1284T9	21.475	4.4246
383.19	615.518			-1.12243e+06	0.000210481			M397.146T7	0.0269368	-5.2143							319.033	636.385	[326][M]-		-1.85672e+06	1.8e-05			M267.0876T11	19.0313	4.2503							385.17	550.387		[M-H-CH2]- 400.196	359462	2.77e-05				M240.0336T9	20.67	4.3695
512.3	795.301	[656][M]-		-3.76616e+06	0.000245265			M370.0784T7	30.337	4.923							299.223	771.109			-1.43699e+06	1.82e-05			M229.0538T10	0.0555001	-4.1714							485.019	573.811			84538.3	3.79e-05				M138.0265T9	20.138	4.3318
271.094	392.038			-235761	0.000249697			M332.18T10	26.5901	4.7328							489.031	573.714			-388627	1.88e-05			M385.1274T10	0.0558285	-4.1629							695.896	1036.47		[M-H+NH3]- 679.88	281301	4.08e-05				M175.0135T7	0.050017	-4.3214
410	665.103			3940.38	0.000259561			M138.0265T9	25.2838	4.6601							206.938	102.187		[M+Cl]- 171.965	-1.59862e+06	1.99e-05			M283.0322T7	0.0564812	-4.1461							474.964	724.777			283286	4.29e-05				M267.0876T11	0.050974	-4.2941
336.073	444.064			604110	0.000272206			M283.0322T7	0.0435313	-4.5218							467.298	946.763			148793	2.02e-05			M330.0557T10	17.2834	4.1113							563.035	573.701			269366	4.44e-05				M473.283T17	0.053269	-4.2306
624.353	1045.85	[834][M]-		-3.32368e+06	0.000287126			M229.0538T10	0.0460448	-4.4408							427.06	573.667	[525][M]-		-1.19234e+06	2.14e-05			M493.1053T10	0.0581869	-4.1031							156.92	1023.75			1.89804e+06	4.68e-05				M197.9094T11	18.754	4.2291
625.356	1045.27	[834][M+1]-		-792640	0.000324997			M394.0792T7	0.0492344	-4.3442							481.188	571.529		[M-H+NaCOOH]- 414.21	-400103	2.18e-05			M302.2338T13	16.0997	4.009							284.955	111.979		[M+Cl+NH3]- 232.971	796712	4.87e-05				M381.1746T11	18.424	4.2035
533.181	626.488			-171318	0.000349725			M148.9516T3	0.0535647	-4.2226							387.021	636.507			-775450	2.23e-05			M362.1726T11	16.0431	4.0039							175.097	505.337		[2M-3H]3- 264.149	-150879	5.61e-05				M326.0918T7	0.05469	-4.1926
611.364	609.673			-192658	0.000420135			M326.0918T7	0.0624571	-4.001							421.044	573.674	[520][M]-		-678812	2.41e-05			M391.2133T10	0.0632671	-3.9824							201.037	115.355	[122][M]-		7.18132e+07	5.77e-05				M666.0602T17	17.979	4.1682
513.303	794.941	[656][M+1]-		-973381	0.0004238			M126.9039T1	0.0687758	-3.862							313.016	636.224		[M+Cl]- 278.047	-265425	2.45e-05			M337.0616T9	15.3013	3.9356							245.043	85.8851		[M-H+NaCOOH]- 178.053	1.38931e+06	5.99e-05				M362.1726T11	0.057734	-4.1144
308.009	455.988			1.037e+06	0.000486688			M339.0177T11	14.4888	3.8569							359.073	573.524	[413][M]-	[M+Cl+NaCOOH]- 256.116 [M-H+NaCOOH]- 292.092	-3.53747e+06	2.47e-05			M466.3081T17	14.5239	3.8604							181.899	1045	[85][M+1]-		132709	6.52e-05				M638.3687T12	0.057879	-4.1108
247.042	455.716	[200][M+1]-		1.05742e+06	0.00052732			M470.3492T16	0.0744657	-3.7473							320.037	636.017	[326][M+1]-		-198162	2.53e-05			M568.2805T10	0.0728757	-3.7784							153.018	447.001		[M-H-CH4]- 170.057	-1.79603e+06	6.52e-05				M249.0493T5	0.058067	-4.1061
315.056	195.286			-320562	0.000528828			M409.9998T11	12.7491	3.6723							298.055	636.273	[281][M+1]-		-400079	2.74e-05			M411.1284T9	0.0738116	-3.76							245.013	530.619			1.07724e+06	6.75e-05				M265.0719T9	0.062671	-3.9961
180.054	456.197	[82][M+2]-		165113	0.000645086			M745.3663T10	12.6698	3.6633							360.076	573.535	[413][M+1]-		-564568	2.84e-05			M294.0558T9	13.4524	3.7498							476.861	1047.37		[M+Cl+HCOOH]- 395.891	185693	7.09e-05				M455.2746T12.1	0.063955	-3.9668
748.57	1044.55	[925][M+1]-		-6.20391e+06	0.000659802			M135.0302T5	0.0806647	-3.6319							308.084	656.194	[299][M+1]-		-348071	2.93e-05			M745.3663T10	13.2359	3.7264							208.953	115.481			3.75522e+06	7.59e-05				M321.1742T14	0.064962	-3.9443
581.291	815.519			-652738	0.000663529			M205.0113T9	12.1606	3.6041							353.056	573.596	[402][M]-		-1.04806e+06	3e-05			M551.2696T12	0.075861	-3.7205							353.146	591.088			238870	7.62e-05				M358.2966T17	0.06511	-3.941
314.026	455.716	[314][M]-	[M+Cl]- 279.057 [M-H]- 315.034	1.77719e+06	0.000672935			M408.0029T11	12.0757	3.594							625.006	573.532			-133274	3.01e-05			M465.3191T16	12.6553	3.6617							228.963	1042.81			54103.6	7.98e-05				M515.3054T12	0.066248	-3.916
382.014	455.854		[M+Cl+NaCOOH]- 279.057 [M-H+NaCOOH]- 315.034	913306	0.000709829			M457.2731T13	11.0828	3.4703							269.103	573.596	[241][M]-		-5.66584e+07	3.06e-05			M465.3049T17	12.5853	3.6537							232.995	528.461			134506	8.2e-05				M294.0558T10	15.091	3.9156
315.03	455.792	[314][M+1]-		174176	0.000748611			M294.0558T10	10.9377	3.4512							428.064	573.63	[525][M+1]-		-204083	3.28e-05			M331.2397T10	12.3294	3.624							385.127	596.384			31308.4	8.78e-05				M804.5768T14	0.067088	-3.8978
375.997	457.135			642211	0.000750706			M437.2914T11	10.4974	3.392							601.013	636.414			-433579	3.38e-05			M190.8877T1	12.1715	3.6054							282.937	1047.89			248438	8.98e-05				M332.0967T12	14.523	3.8603
384.194	644.771	[447][M+1]-		-509230	0.000774118			M447.1933T11	0.0962742	-3.3767							203.036	97.0978			-894247	3.41e-05			M391.1767T10	0.083717	-3.5784							187.041	113.456	[101][M]-		101771456	9.05e-05				M215.0281T3	14.22	3.8298
323.163	681.495			-822658	0.000795992			M407.1717T9	0.100683	-3.3121							274.977	156.96		[M-H-H20]- 293.994 [M-H-H20]- 293.994	-1.02808e+06	3.44e-05			M348.2394T13	11.5481	3.5296							230.021	553.173	[161][M+1]-		45190.7	9.12e-05				M190.8877T1	0.072245	-3.791
387.239	547.703			-546107	0.000802666			M343.0156T11	9.77422	3.289							417.031	573.724			-211760	3.59e-05			M717.3547T8	0.0905223	-3.4656							104.953	106.512		[M-H]- 105.961	3.91537e+06	9.18e-05				M409.9998T11	13.712	3.7774
381.175	652.287			-648452	0.000804902			M472.2459T11	9.68992	3.2764							283.119	645.777			-324835	3.6e-05			M277.9967T7	0.0922679	-3.4381							333.111	518.08	[361][M]-		5.29993e+06	9.58e-05				M712.4051T15	0.073156	-3.7729
747.567	1044.59	[925][M]-	[M-H-C2H4]- 776.605	-1.3027e+07	0.000889403			M529.0513T7	0.103309	-3.275							381.004	636.33		[M+Cl+NaCOOH]- 278.047	-218421	3.6e-05			M174.9862T7	10.8144	3.4349							316.045	81.964	[316][M+1]-		4.80021e+06	9.75e-05				M666.3999T13	0.073396	-3.7682
450.001	455.947			359489	0.00090802			M467.3343T13	9.5338	3.253							270.107	573.573	[241][M+1]-		-8.01031e+06	3.75e-05			M310.0701T9	10.7119	3.4211							335.108	519.559	[361][M+2]-		1.66208e+06	0.000101962				M415.2089T17	0.075378	-3.7297
648.275	815.533	[865][M]-		-705181	0.000909274			M134.0361T7	0.106384	-3.2326							337.091	573.578	[370][M]-	[M+Cl+HCOOH]- 256.116 [M-H+HCOOH]- 292.092	-5.92396e+06	3.77e-05			M265.0719T9	10.692	3.4185							584.332	947.885	[763][M+1]-		-558264	0.000102167				M648.1243T11	0.07723	-3.6947
626.355	571.341			-479105	0.000911787			M156.011T9	9.34929	3.2249							327.062	573.612	[342][M]-		-608974	3.92e-05			M135.0302T5	0.0955566	-3.3875							304.914	1047.1	[292][M]-		7.11284e+06	0.000106783				M174.9862T7	0.077382	-3.6919
511.972	455.964			139943	0.000966079			M465.3191T16	9.16003	3.1954							453.102	560.114			-55006.6	4.2e-05			M269.1396T10	0.0977135	-3.3552							345.146	563.273			183178	0.000107428				M331.2397T10	0.080319	-3.6381
246.038	455.741	[200][M]-	[M-H+NaCOOH]- 179.059	9.65819e+06	0.000987545			M468.3051T13	9.15416	3.1944							282.991	498.222			-412752	4.21e-05			M309.0667T9	9.9226	3.3107							288.937	1045.47			437470	0.000110043				M389.2095T17	0.084308	-3.5682
								M222.0017T9	9.0843	3.1833							495.048	573.673			-497731	4.32e-05			M329.0105T10	0.102327	-3.2887							341.27	981.538			-957007	0.00011182				M94.9238T17	11.83	3.5644
								M523.0343T7	0.110512	-3.1777							497.309	796.088	[635][M+1]-		-270903	4.64e-05			M215.0281T3	0.102789	-3.2823							161.979	68.6159	[56][M+3]-		61854.4	0.000113397				M385.1274T10	11.788	3.5592
								M172.0972T7	0.111627	-3.1632							377.161	593.085		[3M-2H]2- 252.102	-297591	4.98e-05			M550.2566T12	0.107981	-3.2111							366.985	104			703467	0.000117082				M330.0557T10	11.721	3.5511
								M447.146T17	8.91583	3.1564							568.281	588.129			-122189	5.1e-05			M465.3047T17	9.18527	3.1993							539.894	68.9257	[696][M+1]-		104738	0.000117785				M684.2724T17	0.08591	-3.541
								M258.104T7	0.112934	-3.1464							631.023	573.619			-136222	5.25e-05			M332.0967T12	0.108941	-3.1984							860.848	1036.97			168119	0.000120399				M419.0649T9	11.612	3.5375
								M387.0591T7	0.114692	-3.1242							338.094	573.587	[370][M+1]-		-974808	5.5e-05			M362.1589T12	9.16674	3.1965							174.955	1047.03	[72][M]-	[M+Cl]- 139.988 [M+Cl]- 139.988	4.13549e+07	0.000121122				M351.0772T9	11.593	3.5352
								M466.2423T11	8.69868	3.1209							485.086	425.93		[M+Cl+NaCOOH]- 382.127	-152070	5.51e-05			M113.0233T1	9.14328	3.1926							224.999	118.088		[M-H]- 226.008 [M-H-CO]- 253.99	4.12072e+06	0.000121363				M724.1668T12	0.086258	-3.5352
								M325.0884T7	0.11571	-3.1114							884.281	861.383		[M-H+NaCOOH]- 817.303	-161481	5.67e-05			M276.0007T7	0.109714	-3.1882							243.968	116.604		[M-H]- 244.977	2.57247e+06	0.000122091				M240.1321T12	0.087259	-3.5186
								M393.0762T7	0.118178	-3.081							351.107	645.152			-573015	5.71e-05			M666.0602T17	0.114913	-3.1214							321.904	1048.08	[331][M+1]-		229775	0.000129344				M529.0513T7	0.087594	-3.513
								M257.1008T7	0.121612	-3.0396							297.051	636.154	[281][M]-	[M+Cl]- 262.082	-3.46648e+06	6.22e-05			M473.3065T17	8.69112	3.1196							373.905	1047.28	[431][M+1]-		231536	0.000134315				M717.3547T8	11.081	3.47
								M455.0467T7	0.124561	-3.0051							562.233	557.995			-325479	6.5e-05			M276.0185T11	0.115879	-3.1093							512.961	682.863			141083	0.000135653				M350.8386T18	0.090276	-3.4695
								M461.0637T7	0.125229	-2.9974							224.979	87.8612			-9.72462e+06	6.54e-05			M267.0877T10	8.46382	3.0813							559.922	1035.41		[M-H+NH3]- 543.904	869698	0.000137004				M465.3049T17	0.090736	-3.4622
								M340.0152T11	7.98276	2.9969							275.125	366.972			144431	6.94e-05			M415.2089T17	8.35143	3.062							734.265	968.577			1.18594e+06	0.000137547				M281.0104T9	11.007	3.4604
								M455.2746T12.1	0.126259	-2.9855							559.091	425.987			-182083	7.09e-05			M521.1672T8	0.119822	-3.061							259.934	1049.51	[218][M+1]-		241923	0.000139467				M300.031T7	0.090895	-3.4597
								M724.1668T12	0.133142	-2.909							299.048	636.237	[281][M+2]-		-1.07488e+06	7.56e-05			M169.9885T2	0.119993	-3.059							601.013	636.414			463657	0.000141412				M329.0105T10	10.98	3.4568
								M236.054T6	0.134617	-2.8931							169.988	107.085			-540619	7.75e-05			M312.1724T16	8.07885	3.0141							180.972	1034.2			5.10354e+06	0.000144235				M332.18T10	0.091574	-3.4489
								M444.2609T11	7.36974	2.8816							114.933	1023.51		[2M-H+Cl]2- 97.9543	-1.73669e+07	8.17e-05			M598.3257T10	0.124145	-3.0099							246.936	1047.18		[M-H-CO2]- 291.93	196943	0.000145379				M408.0029T11	10.81	3.4343
								M533.2268T11	7.35078	2.8779							264.948	158.25		[M-H-C2H4]- 293.994 [M-H-C2H4]- 293.994	-464160	8.45e-05			M197.8073T2	0.124449	-3.0064							320.891	1033.88		[M+2Cl]2- 571.841	737820	0.000145667				M230.0208T9	10.768	3.4287
								M487.2488T13	0.136945	-2.8683							437.162	574.596			-441886	8.53e-05			M403.1889T10	8.00384	3.0007							334.115	519.228	[361][M+1]-		898989	0.000154543				M549.3015T17	0.097304	-3.3614
								M277.021T10	7.29288	2.8665							324.978	115.505		[M-H+NaCOOH]- 257.997 [M-H+NaCOOH]- 257.997	-1.10775e+06	8.73e-05			M296.2313T14	7.88955	2.9799							237.997	478.123			195323	0.000162329				M523.0343T7	0.097921	-3.3522
								M300.031T7	0.138687	-2.8501							354.059	573.517	[402][M+1]-		-158346	9.28e-05			M633.0919T10	0.128819	-2.9566							400.91	1037.13			46162.7	0.000162648				M616.179T12	0.098113	-3.3494
								M549.2357T11	0.140794	-2.8283							92.9268	107.839			-1.90149e+07	9.65e-05			M175.0135T7	7.69231	2.9435							317.951	1035.24	[321][M+1]-		497532	0.000167505				M804.5757T15	0.099279	-3.3324
								M240.1321T12	0.142613	-2.8098							321.147	634.965			-907233	9.79e-05			M223.9537T10	0.130208	-2.9411							343.925	1047.35		[M+Cl+NH3]- 291.93	183284	0.000168824				M174.9944T7	0.10024	-3.3185
								M465.3047T17	6.9847	2.8042							563.035	573.701			-219206	9.79e-05			M549.2531T12	0.131334	-2.9287							308.907	1047.03			315045	0.00017149				M254.1012T8	0.10146	-3.301
								M588.2254T11	0.143713	-2.7987							386.94	1035.54	[451][M+2]-		-238801	9.81e-05			M463.1663T13	0.131888	-2.9226							290.934	1045.56			93108.5	0.0001725				M455.0467T7	0.10162	-3.2988
								M405.2894T13	0.147879	-2.7575							225.113	573.652			-1.54309e+06	0.0001			M402.1639T17	7.56201	2.9187							444.906	68.3713			135725	0.000172838				M393.0762T7	0.10232	-3.2888
								M549.3078T12	0.148008	-2.7563							292.089	573.568	[271][M+1]-		-690070	0.000105484			M164.8946T1	7.56144	2.9186							674.95	916.291			343148	0.000175564				M387.0591T7	0.10283	-3.2816
								M642.3963T17	6.75676	2.7563							424.119	425.765	[522][M+1]-		-141685	0.000105976			M174.9944T7	7.44325	2.896							349.044	573.681			334842	0.000178331				M185.8445T18	9.7136	3.28
								M648.1243T11	0.14984	-2.7385							206.988	156.297	[133][M]-	[M-H-C3H2O3]- 293.994 [M-H-C3H2O3]- 293.994	-2.60107e+06	0.000109224			M697.2737T9	0.13534	-2.8853							524.961	774.924			232499	0.000180082				M114.933T10	0.10395	-3.266
								M443.2574T11	6.47375	2.6946							542.27	529.181	[705][M+1]-		-987758	0.000109732			M349.0094T6	0.135704	-2.8815							197.081	429.528			-723681	0.00018399				M325.0884T7	0.10402	-3.265
								M449.2444T13	6.44579	2.6884							539.894	68.9257	[696][M+1]-		-119918	0.000112047			M307.1167T12	7.3443	2.8766							401.005	144.083			618304	0.000185792				M158.8457T18	9.5843	3.2607
								M431.313T12	0.155911	-2.6812							790.278	810.567		[M-H]- 791.287	-542317	0.000112307			M393.1561T9	0.136621	-2.8718							384.936	1035.41	[451][M]-	[M+Cl+NaCOOH]- 281.982 [M-H+NaCOOH]- 317.955	5.20034e+06	0.000189448				M461.0637T7	0.10528	-3.2477
								M616.179T12	0.157089	-2.6703							96.9209	107.093			-2.43382e+06	0.000112307			M200.9211T2	0.139408	-2.8426							159.859	1051.05			350494	0.000196965				M466.2423T11	9.3677	3.2277
								M417.3245T13	0.157537	-2.6662							546.142	635.696	[711][M+1]-		-195830	0.000112567			M707.7633T9	0.139423	-2.8424							159.978	1043.78	[57][M+1]-		139856	0.000198116				M359.2234T12	9.32	3.2203
								M388.2905T12	0.158786	-2.6549							217.084	636.127		[M-H-CO2]- 262.082	-480391	0.000112828			M309.1112T9	7.07214	2.8222							172.829	1048.02			514779	0.000200828				M467.1177T9	9.308	3.2185
								M254.1012T8	0.16148	-2.6306							561.196	573.129			-202378	0.000117086			M696.7723T9	0.141509	-2.821							274.977	156.96		[M-H-H20]- 293.994 [M-H-H20]- 293.994	1.04487e+06	0.000207561				M561.1963T10	9.276	3.2135
								M378.2616T12	0.16153	-2.6301							204.941	101.743			-1.83306e+06	0.000118174			M251.0925T10	6.74992	2.7548							222.002	559.921			211721	0.000213265				M235.0952T10	9.173	3.1974
								M197.9094T11	6.18009	2.6276							202.997	88.2722			-1.56638e+06	0.000122057			M348.9809T8	0.149421	-2.7426							297.08	97.4357			539414	0.000219118				M666.3632T13	0.10914	-3.1958
								M416.3217T13	0.161922	-2.6266							338.146	580.75	[371][M+1]-		-233872	0.000123189			M230.0208T9	0.14984	-2.7385							112.985	1035.09	[8][M]-	[M-H+HCOOH]- 67.9886 [M-H+HCOOH]- 67.9886	2.6604e+07	0.000220392				M338.0652T9	9.0984	3.1856
								M712.4051T15	0.161935	-2.6265							526.952	450.534		[M-H+NaCOOH]- 459.972	-116052	0.000124331			M235.0952T10	0.150222	-2.7348							318.891	1053.27			316246	0.000221245				M296.2313T14	0.11029	-3.1807
								M679.2304T11	6.16865	2.625							430.146	994.162			-430455	0.000126353			M262.9004T2	0.151791	-2.7198							226.966	1043.04		[3M-H+Cl]2- 139.988 [3M-H+Cl]2- 139.988	192143	0.000225992				M695.1324T12	0.11172	-3.162
								M467.3018T13	6.16751	2.6247							351.041	573.719			-136789	0.000128702			M134.0361T7	6.45745	2.691							434.872	1047.11	[537][M]-	[M+Cl]- 399.899	909062	0.000228622				M343.0156T11	8.9452	3.1611
								M377.2581T12	0.162528	-2.6212							579.28	614.265			-251790	0.000129296			M351.1067T9	6.43583	2.6862							368.977	691.521			116597	0.000229506				M251.0925T10	0.11196	-3.159
								M426.298T12	0.164693	-2.6022							465.193	628.31	[581][M]-	[M-H+NaCOOH]- 398.213	-746666	0.000132			M649.4463T16	6.40369	2.6789							385.04	140.845		[M+2Cl]2- 700.14	4.78931e+06	0.000231727				M493.1053T10	8.9214	3.1573
								M415.3182T14	0.165986	-2.5909							280.038	114.04	[252][M+1]-		-1.68875e+06	0.000132303			M377.0541T9	6.39468	2.6769							452.923	942.614			1.62525e+06	0.00023352				M195.9123T11	8.8762	3.1499
								M378.1674T17	5.99053	2.5827							94.9239	107.865			-1.31836e+07	0.000133525			M308.1161T1	0.156566	-2.6752							381.004	636.33		[M+Cl+NaCOOH]- 278.047	145420	0.000235325				M258.104T7	0.11298	-3.1459
								M415.3183T13	0.167023	-2.5819							226.08	600.055	[155][M+1]-		-250191	0.000133525			M351.0772T9	6.38284	2.6742							250.965	1036.06	[204][M+2]-		218694	0.000245021				M549.2357T11	0.11311	-3.1442
								M404.2771T12	0.167858	-2.5747							280.993	497.419			-428837	0.000139795			M466.1965T10	0.157233	-2.669							336.112	520.063	[361][M+3]-		291250	0.000246436				M224.5633T18	0.11371	-3.1365
								M389.2929T12	0.167997	-2.5735							390.977	450.523			-565760	0.000143362			M338.2107T13	6.34035	2.6645							320.891	1005.7			34698.7	0.000257055				M269.1396T10	8.7684	3.1323
								M308.1161T1	0.168008	-2.5734							348.981	503.561			-146543	0.000145012			M642.3963T17	6.32391	2.6608							183.847	1056.71			205078	0.000258042				M225.0691T18	0.1143	-3.1291
								M459.2173T12	0.168509	-2.5691							460.024	636.249	[571][M+1]-		-165783	0.000147688			M358.2966T17	6.26017	2.6462							269.088	112.283			1.03248e+07	0.000259032				M330.0655T11	8.7081	3.1224
								M387.287T12.1	0.168665	-2.5678							496.305	796.661	[635][M]-		-1.02559e+06	0.000149044			M147.0441T8	6.2543	2.6449							248.96	1035.41	[204][M]-		7.9605e+06	0.000261023				M351.1067T9	8.6956	3.1203
								M743.1752T12	0.168748	-2.5671							283.119	615.015			-210136	0.000150069			M94.9238T17	0.160953	-2.6353							170.832	1047.88			1.07068e+06	0.000261523				M337.0616T9	8.6808	3.1178
								M384.268T14	0.169408	-2.5614							464.981	93.7858			-1.83544e+06	0.000150756			M419.0649T9	6.19003	2.63							179.033	97.5156			1.09361e+06	0.000261523				M431.313T12	0.11546	-3.1145
								M341.2813T12	0.170311	-2.5538							669	636.606			-298876	0.000156715			M212.9544T2	0.162033	-2.6256							570.848	1047.1		[3M-2H+K]- 177.963	478279	0.000265048				M743.1752T12	0.1155	-3.1141
								M396.303T14	0.170361	-2.5533							279.035	114.292	[252][M]-		-1.62959e+07	0.000159233			M191.1071T10	0.163969	-2.6085							329.029	424.474	[349][M]-	[M+Cl]- 294.061	1.34449e+06	0.000270162				M473.3065T17	0.11652	-3.1014
								M483.3059T13	0.171482	-2.5439							723.294	810.494	[915][M+1]-		-515282	0.00016179			M452.1368T10	0.164136	-2.607							305.918	1047.11	[292][M+1]-		382899	0.000274845				M510.2537T11	0.11733	-3.0913
								M292.0727T1	5.82886	2.5432							385.04	140.845		[M+2Cl]2- 700.14	-6.20876e+06	0.000166263			M485.0191T10	0.165396	-2.596							424.967	680.441			240823	0.000278539				M584.3316T16	0.11803	-3.0828
								M444.353T15	0.171665	-2.5423							236.856	101.065			-1.57902e+06	0.00016931			M561.1963T10	0.166323	-2.5879							319.89	1045.85			450117	0.000281207				M257.1008T7	0.11819	-3.0808
								M195.9123T11	5.81362	2.5395							557.018	573.751			-178208	0.00017398			M549.3078T12	0.168064	-2.5729							646.857	1036.28		[M+Cl+NaCOOH]- 543.904	635470	0.00028444				M224.0615T15	0.11873	-3.0742
								M477.2742T11	5.78704	2.5328							407.047	450.254		[M+Cl+NaCOOH]- 304.085	-254700	0.000175962			M471.2427T11	5.94177	2.5709							318.875	1042.96			294398	0.000292677				M362.1589T12	0.11945	-3.0655
								M551.2934T13	0.173103	-2.5303							268.96	155.89			-683718	0.000178368			M425.1179T10	0.168731	-2.5672							327.08	723.954			58414.8	0.000296597				M457.2731T13	8.3691	3.0651
								M443.3496T15	0.173482	-2.5272							255.088	538.35	[212][M]-	[2M-2H+K]- 109.072	-1.47437e+06	0.000179989			M524.2007T7	5.85377	2.5494							481.905	1034.56		[M+Cl+NaCOOH]- 378.946	374440	0.000298292				M897.622T11	0.11972	-3.0623
								M388.2903T12	0.175042	-2.5142							113.925	1049.49			-3.22211e+06	0.000181624			M332.885T2	0.172682	-2.5338							331.026	424.408	[349][M+2]-		390718	0.000299997				M172.0972T7	0.12026	-3.0558
								M343.2969T12	0.175479	-2.5106							407.172	515.723		[3M-2H]2- 272.125	-169155	0.000184104			M300.2263T13	0.17322	-2.5293							132.867	539.101			2.65429e+06	0.00030171				M270.0914T2	8.2992	3.053
								M395.2999T14	0.17592	-2.507							341.047	436.774			-104218	0.000184937			M281.0104T9	0.173232	-2.5292							232.975	116.577			291945	0.000302283				M806.5835T17	0.12062	-3.0515
								M445.2544T11	5.67666	2.505							115.92	627.408			2.85941e+07	0.000189159			M562.2335T9	0.174669	-2.5173							355.959	1034.42			1.56288e+06	0.000304009				M210.0768T12	0.12076	-3.0498
								M698.3893T15	0.177456	-2.4945							577.291	810.711	[754][M+1]-		-792842	0.000190443			M264.8975T2	0.177261	-2.4961							549.893	1035.16			227708	0.000306907				M113.0233T1	0.1215	-3.041
								M387.287T12	0.17793	-2.4906							517.14	635.559			-324040	0.000197877			M162.8381T2	0.177283	-2.4959							574.958	822.69			274326	0.000312779				M588.2254T11	0.12162	-3.0395
								M400.148T16	5.61735	2.4899							625.326	810.301		[M-H+NH3]- 609.305	-218836	0.000201017			M195.1384T12	5.62715	2.4924							179.902	1045.04			422811	0.000315755				M627.1233T6	0.12187	-3.0366
								M605.2266T11	5.60475	2.4867							589.324	810.388	[767][M+3]-		-416500	0.000202377			M452.1447T9	0.178374	-2.487							423.947	1034.56		[M-H+HCOOH]- 378.946	1.08062e+06	0.000316354				M205.0113T9	8.1513	3.027
								M465.2389T11	5.55062	2.4727							343.14	611.722			-161092	0.000203746			M206.9381T2	0.17839	-2.4869							340.947	68.9149	[379][M]-	[2M-2H+Na]- 159.985	327648	0.000319362				M307.1167T12	0.12337	-3.0189
								M394.2965T14	0.180901	-2.4667							360.13	519.452			-319223	0.000205123			M519.1289T9	0.181196	-2.4644							388.955	115.649			399531	0.000320572				M331.1766T10	0.12435	-3.0075
								M246.0077T5	5.5139	2.4631							200.921	101.557			-224517	0.000212145			M239.1288T12	5.51177	2.4625							521.914	1036.37	[666][M+1]-		255204	0.000320572				M346.0522T11	8.0246	3.0044
								M210.0768T12	0.181383	-2.4629							583.274	458.297		[M+Cl]- 548.305	-159934	0.000214535			M666.3999T13	5.47046	2.4517							359.073	573.524	[413][M]-	[M+Cl+NaCOOH]- 256.116 [M-H+NaCOOH]- 292.092	3.09462e+06	0.000326691				M659.3956T10	7.9982	2.9997
								M471.2427T11	5.48486	2.4554							253.108	678.992			-509165	0.000216466			M408.9045T2	0.18303	-2.4499							177.091	692.928			55739	0.00033292				M403.1889T10	0.12585	-2.9902
								M407.2808T12	5.4612	2.4492							662.983	636.354			-246433	0.000218902			M280.2364T17	5.37837	2.4272							349.867	1054.38			179496	0.000337983				M584.188T12	0.12636	-2.9844
								M527.2048T12	0.184081	-2.4416							280.898	1034.37			-501364	0.000226875			M308.0988T1	0.186105	-2.4258							385.939	1035.47	[451][M+1]-		639621	0.000339261				M608.3571T16	0.12714	-2.9755
								M456.2781T12	0.186043	-2.4263							340.917	108.391			-692396	0.000227382			M244.9476T20	0.186905	-2.4196							114.989	1037.59			262874	0.000341829				M183.8474T18	7.8128	2.9658
								M360.276T12	0.186137	-2.4256							329.01	600.646			-44208.2	0.000229678			M389.2095T17	5.33077	2.4144							206.972	68.0186		[M-H]- 207.979	182393	0.000347674				M595.3856T13	0.12811	-2.9646
								M463.1663T13	0.186275	-2.4245							578.284	810.59	[754][M+2]-		-883629	0.000235121			M447.3487T17	5.32283	2.4122							340.917	108.391			766720	0.000352285				M244.9476T20	7.7684	2.9576
								M548.2332T11	0.186306	-2.4243							223.954	629.692			-73546.6	0.000235121			M158.8457T18	0.188257	-2.4092							349.063	93.6261		[M-2H+Na]- 328.086	1.23438e+07	0.000357625				M531.3007T11	0.12996	-2.9438
								M485.2583T13	5.36337	2.4231							80.9156	81.6141			-1.75335e+06	0.00025247			M648.4434T16	5.24384	2.3906							337.091	573.578	[370][M]-	[M+Cl+HCOOH]- 256.116 [M-H+HCOOH]- 292.092	5.33115e+06	0.000359648				M570.3692T17	0.13038	-2.9392
								M484.3088T13	0.186986	-2.419							541.266	529.521	[705][M]-		-2.75815e+06	0.000259858			M300.1203T4	5.17786	2.3724							360.13	519.452			301133	0.000360324				M262.0255T9	7.6623	2.9378
								M422.3282T16	0.187427	-2.4156							354.081	573.557			-117869	0.000265092			M257.0796T10	0.193941	-2.3663							240.929	1035.04		[3M-2H+K]- 67.9886 [3M-2H+K]- 67.9886	1.11999e+06	0.000361002				M377.0541T9	7.6524	2.9359
								M308.0988T1	0.189337	-2.401							613.126	635.802		[M+Cl+CF3COOH]- 444.164	-240205	0.000266269			M554.3833T13	5.1311	2.3592							268.96	155.89			595903	0.000363042				M244.1376T10	7.6364	2.9329
								M897.622T11	0.189581	-2.3991							505.266	615.805			-417296	0.000269231			M639.109T10	0.195031	-2.3582							520.911	1035.55	[666][M]-		2.55054e+06	0.000376924				M351.1638T13	0.13104	-2.9319
								M238.0698T7	0.190328	-2.3934							722.291	810.573	[915][M]-		-1.33324e+06	0.000269828			M472.2459T11	5.11876	2.3558							160.975	1044.02	[57][M+2]-		164265	0.000384051				M675.1873T12	0.13176	-2.924
								M398.1323T17	5.2154	2.3828							330.065	636.293	[351][M+1]-		-1.85432e+06	0.000269828			M811.3642T8	5.11247	2.354							288.953	1034.35		[M-H-CO]- 317.955	327879	0.000395718				M236.054T6	0.1318	-2.9236
								M611.2432T11	5.17224	2.3708							315.047	599.779			-144335	0.000272225			M459.2031T13	0.195825	-2.3524							361.89	1047.51		[M-H-NH3]- 379.925	450170	0.000396458				M186.1129T8	0.13241	-2.9169
								M802.5613T13	5.10569	2.3521							225.077	599.932	[155][M]-	[M-H-C2H4]- 254.117	-2.49691e+06	0.000274037			M351.0409T10	0.196336	-2.3486							341.948	68.6854	[379][M+1]-		118233	0.000399432				M484.3088T13	0.13241	-2.9169
								M423.3315T16	0.196048	-2.3507							858.265	810.307		[M-H+NaCOOH]- 791.287	-213582	0.00027586			M647.4298T16	5.05102	2.3366							427.06	573.667	[525][M]-		988848	0.000400179				M224.0615T18	0.13277	-2.913
								M409.287T11	5.08027	2.3449							511.292	611.267	[653][M]-		-1.64224e+06	0.000281397			M334.8999T2	0.198732	-2.3311							411.128	519.792		[M-H+NaCOOH]- 344.146	321806	0.000401676				M694.1295T12	0.13318	-2.9086
								M455.2925T11	5.07795	2.3443							413.201	571.73	[509][M]-	[M-H]- 414.21	-5.214e+06	0.000282642			M282.2521T16	5.01404	2.326							151.995	1033.46		[M+Cl]- 117.026 [M-H]- 153.003	2.68201e+06	0.000403932				M712.4053T17	0.13479	-2.8912
								M311.0652T9	5.02235	2.3283							425.118	610.821			-234322	0.000282642			M811.8654T8	5.00576	2.3236							443.01	116.688		[M+Cl+NaCOOH]- 340.052	802880	0.000407719				M266.1844T16	0.13581	-2.8803
								M584.188T12	0.199609	-2.3248							249.023	599.983			2.3068e+07	0.000284519			M242.9969T8	0.200473	-2.3185							168.835	1047.86			729309	0.00040848				M328.1623T12	0.13587	-2.8797
								M359.2557T10	0.200108	-2.3212							272.929	107.313		[M+Cl+CF3COOH]- 103.962	-1.77107e+06	0.000297335			M541.3002T7	4.98629	2.3179							233.931	1184.15			-740223	0.000411539				M366.8748T17	7.3492	2.8776
								M457.2805T12	0.200417	-2.3189							656.31	810.301	[870][M+2]-		-360585	0.000297335			M426.9683T11	0.201187	-2.3134							202.041	115.291	[122][M+1]-		4.55962e+06	0.00041928				M191.1071T10	7.3107	2.87
								M517.2448T12	0.201394	-2.3119							359.172	521.669		[M-H-H20]- 378.186	-343706	0.000299962			M327.2907T17	4.95589	2.3091							588.898	1035.79	[771][M]-	[M-H+HCOOH]- 543.904	2.10263e+06	0.000420061				M485.0191T10	7.3059	2.8691
								M425.0672T14	4.92829	2.3011							325.083	724.052		[M+Cl]- 290.113	-314282	0.000305283			M466.2937T16	4.93364	2.3027							323	375.49			-65229.6	0.000420061				M309.0667T9	7.2891	2.8657
								M675.1873T12	0.204211	-2.2919							466.04	636.365	[580][M+1]-		-217844	0.000310012			M249.0227T10	4.90773	2.295							340.204	1018.36	[374][M+1]-		-599270	0.000422414				M310.0701T9	7.2877	2.8655
								M377.1611T10	0.205609	-2.282							579.287	810.445	[754][M+3]-		-193577	0.00031481			M366.8748T17	0.204194	-2.292							590.903	1036.88	[771][M+2]-		79526.2	0.00042399				M742.1719T12	0.13747	-2.8628
								M523.262T12	0.205702	-2.2814							262.078	636.218	[227][M+1]-		-2.33421e+06	0.000325329			M148.979T3	0.204855	-2.2873							412.967	693.019			210842	0.00042478				M319.9824T6	7.2273	2.8535
								M445.2454T12	0.20577	-2.2809							282.938	87.9244			-1.32894e+06	0.000328189			M222.0017T9	0.204973	-2.2865							313.239	942.731			-1.52403e+06	0.00042478				M482.3164T17	0.1387	-2.85
								M271.1667T7	4.84966	2.2779							628.363	855.378			-219397	0.000328908			M565.1046T10	0.206156	-2.2782							617.88	1036.1		[M+Cl]- 582.908	157814	0.000426364				M422.047T10	7.2044	2.8489
								M481.0304T9	4.82369	2.2701							328.065	573.713	[342][M+1]-		-108767	0.000329628			M164.8352T2	0.206181	-2.278							481.188	571.529		[M-H+NaCOOH]- 414.21	313661	0.000427158				M445.2544T11	7.1821	2.8444
								M476.2716T11	4.81093	2.2663							539.122	635.804			-276427	0.000333252			M253.2172T17	4.84496	2.2765							269.026	116.07	[240][M]-	[M-H+CF3COOH]- 136.037	4.07998e+06	0.000427953				M214.1445T9	0.13928	-2.8439
								M186.1129T8	0.20886	-2.2594							414.204	571.862	[509][M+1]-		-1.1561e+06	0.000346611			M703.7803T9	0.206539	-2.2755							115.92	627.408			-2.82142e+07	0.000429548				M616.2854T17	0.14043	-2.8321
								M806.4655T14	0.209056	-2.258							512.295	610.886	[653][M+1]-		-490839	0.000348885			M417.0314T10	0.208247	-2.2636							117.928	157.342			-265339	0.00043356				M302.2338T13	0.14074	-2.8289
								M455.2746T12	0.209547	-2.2546							459.02	636.38	[571][M]-		-1.30934e+06	0.000353478			M424.119T7	0.208594	-2.2612							521.967	175.99			182639	0.000435175				M612.3163T9	0.1421	-2.815
								M353.0829T9	4.76758	2.2533							655.307	810.573	[870][M+1]-		-1.75316e+06	0.000355795			M583.2742T8	0.209266	-2.2566							198.924	102.157			396642	0.00044169				M684.4097T15	0.14218	-2.8142
								M742.1719T12	0.209837	-2.2526							291.085	573.512	[271][M]-	[M+Cl]- 256.116 [M-H]- 292.092	-4.40787e+06	0.000358907			M432.8655T17	0.209578	-2.2544							716.842	1037.37		[M-2H+K]- 679.88	103884	0.000448297				M351.0409T10	7.0145	2.8103
								M591.2497T12	0.210097	-2.2509							156.92	1023.75			-1.75382e+06	0.000363623			M359.2233T12	0.210509	-2.2481							525.271	547.544	[674][M]-		532949	0.000448297				M328.2318T13	0.14266	-2.8093
								M626.3554T10	0.210119	-2.2507							101.98	915.701			-1.21278e+06	0.000364415			M298.8874T17	0.210522	-2.248							338.094	573.587	[370][M+1]-		850104	0.000449963				M417.3245T13	0.14466	-2.7892
								M454.2899T11	4.74451	2.2463							398.053	636.408	[478][M+1]-		-614460	0.000366003			M183.8474T18	0.21139	-2.242							206.988	156.297	[133][M]-	[M-H-C3H2O3]- 293.994 [M-H-C3H2O3]- 293.994	2.34505e+06	0.000451635				M624.2989T13	0.14495	-2.7864
								M266.9796T3	0.210957	-2.245							594.995	636.46			-359474	0.000367598			M248.9783T2	4.72411	2.2401							223.926	1005.05			107284	0.000453313				M487.2488T13	0.14628	-2.7732
								M638.3687T12	0.212825	-2.2323							399.185	551.443		[M-H]- 400.196	-1.04683e+06	0.000373231			M423.2758T10	4.71276	2.2365							176.951	1047.07	[72][M+2]-		247788	0.000465223				M459.2173T12	0.14662	-2.7699
								M262.0255T9	4.68406	2.2278							393.894	1042.05			-154417	0.000374043			M359.2234T12	0.21268	-2.2332							270.091	107.983			549713	0.000467814				M445.1359T9	6.7749	2.7602
								M537.239T11	4.65983	2.2203							445.136	526.585		[2M+Cl]- 205.075	-249976	0.000375671			M625.0057T10	0.213484	-2.2278							502.86	1047.11		[M+Cl+NaCOOH]- 399.899	649338	0.000467814				M674.1841T12	0.14767	-2.7596
								M453.2865T11	4.638	2.2135							221.955	629.183	[148][M+1]-		-147547	0.000399171			M232.9946T9	0.21395	-2.2247							287.972	1034.35		[M+Cl+NaCOOH]- 185.014 [M-H+NaCOOH]- 220.991	1.55812e+06	0.000471288				M416.3217T13	0.14841	-2.7524
								M239.0672T13	0.216268	-2.2091							113.925	1022.86		[M-H-C2H4]- 142.971	-4.29035e+07	0.000407894			M283.9769T9	0.214174	-2.2231							139.058	438.183			-87134.4	0.000485431				M423.3315T16	0.14962	-2.7406
								M475.2683T11	4.58064	2.1955							271.108	573.535	[241][M+2]-		-619474	0.000410546			M400.148T16	4.65831	2.2198							465.004	425.174		[M+Cl+NaCOOH]- 362.048	236391	0.000485431				M544.2597T9	0.15003	-2.7367
								M408.2842T11	4.5108	2.1734							491.103	426.298		[M-H+NaCOOH]- 424.123	-302062	0.000410546			M160.841T2	0.215193	-2.2163							252.903	1033.76			776143	0.000486328				M278.073T8	6.6645	2.7365
								M400.113T7	0.222906	-2.1655							274.927	107.005		[M+Cl+CF3COOH]- 105.961	-862344	0.000414107			M546.1423T11	0.215448	-2.2146							276.897	1053.39			221148	0.000486328				M197.045T7	6.6586	2.7352
								M515.3054T12	0.223529	-2.1615							392.036	636.321	[462][M+1]-		-350233	0.000419503			M451.2709T11	4.63843	2.2137							440.889	1046.86	[548][M]-	[M-H+HCOOH]- 395.891	1.17629e+06	0.000488127				M625.356T17	0.15019	-2.7351
								M543.2562T11	4.45871	2.1566							324.07	636.104			-419849	0.000431422			M185.8445T18	0.217085	-2.2037							714.844	1036.59		[M+Cl]- 679.88	426338	0.000489932				M449.2444T13	6.5823	2.7186
								M350.8386T18	0.226701	-2.1411							717.355	505.761			-133024	0.000434218			M244.1376T10	0.217089	-2.2036							200.921	101.557			183674	0.000496299				M422.3282T16	0.15223	-2.7157
								M247.0219T3	4.41034	2.1409							504.138	611.243	[646][M+1]-		-183241	0.000448452			M187.1081T7	4.59116	2.1988							600.854	1040.4			161158	0.000496299				M228.1603T10	0.15261	-2.7121
								M168.0658T6	0.226809	-2.1404							164.835	98.5658			-1.25688e+06	0.000449417			M315.0467T10	0.218288	-2.1957							315.042	82.0645	[316][M]-	[2M-H]- 158.021	4.73053e+07	0.000514921				M426.9683T11	6.5528	2.7121
								M342.0122T11	4.408	2.1401							327.08	723.954			-75547.4	0.000453294			M451.1414T9	0.219351	-2.1887							589.902	1036.72	[771][M+1]-		199583	0.000528345				M598.3257T10	6.5124	2.7032
								M674.1841T12	0.232062	-2.1074							423.116	426.216	[522][M]-	[M-H+NaCOOH]- 356.135 [M-H]- 424.123	-856543	0.000458185			M582.3784T13	4.54918	2.1856							316.948	1035.42	[321][M]-	[M+Cl]- 281.982 [M-H]- 317.955	7.10217e+06	0.000531264				M443.3496T15	0.1539	-2.6999
								M695.1324T12	0.232293	-2.106							452.137	611.343			-210382	0.000462133			M666.3632T13	4.52468	2.1778							287.972	941.832			625835	0.000531264				M176.8833T17	6.4921	2.6987
								M647.4298T16	4.29812	2.1037							213.015	612.912			-333250	0.000464119			M258.146T6	0.221268	-2.1761							424.119	425.765	[522][M+1]-		110825	0.000538134				M444.353T15	0.15407	-2.6983
								M407.2808T11	4.28376	2.0989							323.045	636.258	[336][M]-	[M-H+HCOOH]- 278.047 [M-H]- 324.049	-4.07689e+06	0.000465115			M804.5766T17	4.51202	2.1738							220.965	1033.56			608532	0.000538134				M653.3912T12	0.15429	-2.6962
								M212.9544T2	0.234869	-2.0901							346.056	94.1131		[M-H+Cl]2- 658.138	-3.87014e+06	0.000466113			M349.044T10	0.222356	-2.1691							442.894	1035.18			1.62633e+06	0.000539123				M415.3183T13	0.15467	-2.6928
								M451.2709T11	4.23191	2.0813							398.827	1048.39			-908580	0.000467113			M274.9265T2	0.222504	-2.1681							372.902	1047.11	[431][M]-	[M+Cl+HCOOH]- 291.93	2.89859e+06	0.000539123				M224.0615T16	0.15468	-2.6926
								M255.124T8	4.21017	2.0739							639.109	611.192			-108674	0.000473156			M804.5768T14	4.49055	2.1669							320.967	115.713		[M-H+NaCOOH]- 253.99	475753	0.000544089				M340.2037T17	0.15521	-2.6877
								M625.356T17	0.238022	-2.0708							853.58	1042.93	[950][M+3]-		675281	0.000473663			M504.1376T10	0.223349	-2.1626							682.81	1037.45			114712	0.000550106				M527.2048T12	0.15526	-2.6873
								M544.2597T9	0.240726	-2.0545							342.944	68.6773	[379][M+2]-		-117477	0.000475187			M265.0697T10	4.42752	2.1465							194.905	655.699			-2.62123e+06	0.000563358				M277.021T10	6.4292	2.6846
								M224.0616T16	0.242742	-2.0425							465.037	636.448	[580][M]-	[M+Cl+NaCOOH]- 362.081	-1.49431e+06	0.000476205			M265.1481T16	4.42497	2.1457							630.886	1037		[M-H]- 631.894	178086	0.000569574				M459.2031T13	6.42	2.6826
								M712.4053T17	0.244355	-2.0329							407.022	93.779			-5.64752e+06	0.000482359			M146.053T3	4.42419	2.1454							189.931	1165.85			-298737	0.000573754				M447.297T15	0.15704	-2.6708
								M300.0186T7	0.244702	-2.0309							326.984	115.337			-1.86274e+06	0.000485463			M115.9196T10	4.41443	2.1422							175.959	1047.1	[72][M+1]-		1.55543e+06	0.000577963				M466.3308T13	0.15749	-2.6666
								M478.1674T13	0.245218	-2.0279							609.254	528.15			-264470	0.000488587			M247.0282T7	4.38423	2.1323							232.915	1048.05		[M+2Cl]2- 395.891	1.17549e+06	0.000589687				M224.0616T14	0.15851	-2.6573
								M148.979T3	0.246063	-2.0229							199.037	83.4875	[116][M]-	[M+Cl]- 164.068	-1.93644e+07	0.000499135			M167.0453T6	0.228253	-2.1313							326.984	115.337			1.21649e+06	0.000594005				M736.2525T10	0.15913	-2.6517
								M295.0801T9	3.99473	1.9981							261.075	636.119	[227][M]-	[M-H]- 262.082	-1.84274e+07	0.000500202			M273.0915T8	4.37809	2.1303							492.832	1048.81			299273	0.000597264				M240.9284T3	6.2671	2.6478
								M455.2479T12	3.97172	1.9897							200.971	155.866		[M-H-H20]- 219.991 [M-H-H20]- 219.991	-684813	0.00050127			M425.0672T14	4.37063	2.1278							452.923	1035.43	[562][M]-		3.53739e+06	0.000599445				M548.2332T11	0.16003	-2.6436
								M684.2724T17	0.252258	-1.987							154.918	102.462		[M-H-CH4]- 171.965	-6.91465e+06	0.000503414			M613.126T11	0.22888	-2.1274							329.01	600.646			42555.9	0.000599992				M265.1481T15	0.16034	-2.6408
								M260.8735T3	0.252379	-1.9863							307.08	636.134	[298][M]-	[M-H+HCOOH]- 262.082	-2.12951e+07	0.000503414			M557.0249T8	4.35369	2.1222							428.064	573.63	[525][M+1]-		171348	0.00060383				M533.2268T11	6.2359	2.6406
								M71.049T7	0.25264	-1.9848							157.011	117.402	[53][M]-	[M-2H+Na]- 136.037	-2.17294e+07	0.000508811			M183.8476T2	0.22988	-2.121							716.768	659.045	[913][M+1]2-		-289378	0.000607139				M266.1516T14	0.16075	-2.6371
								M363.1639T13	0.253434	-1.9803							151.112	636.103			-839205	0.000510985			M590.3037T11	4.34273	2.1186							353.056	573.596	[402][M]-		981828	0.000610465				M340.0152T11	6.1968	2.6315
								M331.0674T11	3.9426	1.9791							576.287	810.738	[754][M]-	[M+Cl]- 541.317	-2.83481e+06	0.000516459			M631.0227T10	0.230484	-2.1173							247.961	68.1381	[201][M+1]-		78975.3	0.000616046				M444.2609T11	6.1886	2.6296
								M169.9885T2	0.254001	-1.9771							443.01	116.688		[M+Cl+NaCOOH]- 340.052	-729074	0.000528695			M265.1481T15	4.33783	2.1169							280.898	1034.37			268214	0.000618292				M483.3059T13	0.16167	-2.6289
								M694.1295T12.1	0.255122	-1.9708							324.049	636.316	[336][M+1]-		-543136	0.00052982			M228.1603T10	4.33745	2.1168							421.044	573.674	[520][M]-		594304	0.000619417				M327.2542T16	0.16283	-2.6186
								M590.2487T10	0.255343	-1.9695							339.04	505.659			-147407	0.000530948			M292.0727T1	4.32526	2.1128							269.131	670.528			932385	0.000626212				M415.3182T14	0.16334	-2.614
								M569.2741T13	0.255571	-1.9682							308.084	636.271	[298][M+1]-		-2.94318e+06	0.000533211			M684.4097T15	4.31369	2.1089							324.973	600.963			64110.7	0.000627352				M466.3081T17	0.16452	-2.6036
								M282.2521T16	3.89211	1.9606							256.99	114.806		[M-H]- 257.997 [M-H]- 257.997	-1.56025e+06	0.000533211			M556.3533T11	0.232358	-2.1056							320.886	1048.88	[331][M]-		9.55675e+06	0.000636536				M271.9997T3	0.16481	-2.6011
								M747.5666T15	0.259464	-1.9464							538.893	69.185	[696][M]-		-172773	0.000545819			M266.1516T14	4.30108	2.1047							534.862	1040.72			62151.8	0.000638852				M408.9045T2	6.0531	2.5977
								M617.182T12	0.259794	-1.9446							397.05	636.375	[478][M]-	[M+Cl]- 362.081	-3.78864e+06	0.000548141			M497.3089T13	0.232807	-2.1028							201.906	1021.77			204616	0.000648193				M440.2378T11	6.0105	2.5875
								M611.2484T14	0.260186	-1.9424							224.999	163.646			-2.39987e+06	0.000549306			M253.0694T4	0.234269	-2.0938							518.832	1051.23			803028	0.000650549				M396.303T14	0.1664	-2.5873
								M339.1454T9	3.83936	1.9409							466.977	94.0562			-1.11787e+06	0.000550473			M454.1604T8	0.234687	-2.0912							657.889	1037.01	[874][M+1]-		146401	0.000662447				M348.2394T13	0.16659	-2.5856
								M802.561T15	3.81636	1.9322							201.034	83.4849	[116][M+2]-		-5.73467e+06	0.000557523			M351.1483T17	4.26076	2.0911							458.987	426.33			130334	0.000668472				M257.0796T10	6.002	2.5854
								M258.146T6	0.263193	-1.9258							524.16	635.924	[669][M+1]-		-377028	0.000567056			M164.8353T18	0.235073	-2.0888							158.014	117.855	[53][M+1]-		1.46867e+06	0.000670896				M662.2482T10	0.16673	-2.5844
								M439.2975T13	3.79737	1.925							391.033	636.338	[462][M]-	[M-H+NaCOOH]- 324.049	-2.54683e+06	0.000569463			M568.8406T17	0.235101	-2.0887							264.948	158.25		[M-H-C2H4]- 293.994 [M-H-C2H4]- 293.994	432416	0.000673329				M772.3379T8	0.16761	-2.5768
								M351.1638T13	0.264592	-1.9182							527.008	636.59			-649945	0.00057067			M646.4275T16	4.24538	2.0859							724.873	1036.37	[917][M]-	[M-H+HCOOH]- 679.88	690512	0.00067577				M200.9211T2	5.9511	2.5732
								M280.2364T17	3.77316	1.9158							502.178	635.841	[642][M+1]-		-562582	0.000575522			M636.8281T17	0.235927	-2.0836							223.954	629.692			80244.4	0.000676993				M148.9516T3	0.16813	-2.5724
								M224.0615T16	0.265986	-1.9106							442.999	94.2503			-600350	0.000580413			M463.178T11	0.237778	-2.0723							326.903	943.04			610869	0.000688099				M395.2999T14	0.16833	-2.5706
								M277.9967T7	0.266106	-1.9099							533.025	636.661			-814567	0.000580413			M340.2037T17	4.17641	2.0623							725.877	1036.77	[917][M+1]-		64156.5	0.00069309				M341.2813T12	0.16924	-2.5629
								M569.3245T11	3.75263	1.9079							545.139	636.043	[711][M]-	[2M-2H+Na]- 262.082	-737673	0.000581642			M256.0286T7	0.239647	-2.061							291.085	573.512	[271][M]-	[M+Cl]- 256.116 [M-H]- 292.092	3.89777e+06	0.000700639				M426.298T12	0.16932	-2.5622
								M564.2281T10	0.266652	-1.907							509.24	552.321			-244894	0.00059156			M447.3122T13	4.16962	2.0599							854.592	1042.98	[950][M+4]-		-2.3444e+06	0.000701272				M267.1439T15	0.16944	-2.5611
								M224.0616T14	0.267759	-1.901							501.175	636.007	[642][M]-		-2.18861e+06	0.000600369			M324.0469T10	0.240044	-2.0586							151.995	942.25			702466	0.000703173				M805.5798T17	0.16948	-2.5608
								M188.0346T9	0.268608	-1.8964							415.197	573.07			-380990	0.000614461			M500.8531T17	0.24005	-2.0586							520.91	942.317			1.26178e+06	0.000704443				M694.1295T12.1	0.16962	-2.5596
								M584.3168T10	3.71485	1.8933							503.076	90.6563			-2.17154e+06	0.000634177			M540.2746T12	4.15956	2.0564							114.933	594.511			-378636	0.000710825				M437.2914T11	5.8952	2.5595
								M694.1295T12	0.269266	-1.8929							189.931	1044.3			-672339	0.000644933			M510.2537T11	4.14886	2.0527							342.944	68.6773	[379][M+2]-		112603	0.000712108				M389.2929T12	0.16997	-2.5566
								M544.2595T11	3.70975	1.8913							330.839	1048.11			-1.13104e+06	0.000654485			M674.3273T7	4.14611	2.0518							537.901	1035.82		[M-H-CO2]- 582.908	61288.4	0.000712108				M551.2934T13	0.17044	-2.5527
								M327.2542T16	0.269658	-1.8908							329.062	636.326	[351][M]-	[M-H+NaCOOH]- 262.082	-1.33278e+07	0.000657238			M620.4122T16	4.13633	2.0483							360.076	573.535	[413][M+1]-		464968	0.00071468				M417.0314T10	5.8464	2.5475
								M346.0522T11	3.68922	1.8833							196.105	636.107	[111][M+1]-		-1.27373e+06	0.000662777			M267.1439T15	4.11049	2.0393							321.03	636.356	[326][M+2]-		429833	0.000717261				M174.9771T3	0.17125	-2.5458
								M550.2566T12	0.271466	-1.8812							493.105	610.73			-39801.7	0.000669763			M630.7895T8	0.243297	-2.0392							409.238	1015.5		[M-H-C4H8]- 466.308	-647448	0.000717261				M404.302T17	0.17169	-2.5421
								M137.0345T2	0.271769	-1.8795							476.183	599.966			-90539.8	0.000675401			M176.8833T17	0.244236	-2.0336							580.867	1036.4		[M-2H+K]- 543.904	327238	0.000718555				M404.2771T12	0.17211	-2.5386
								M587.3085T17	3.65671	1.8705							172.867	1100.71		[M-H+HCOOH]- 127.869	-1.81598e+06	0.000678237			M470.3492T16	4.08497	2.0303							406.196	573.996	[496][M+1]-		218003	0.000735575				M238.0698T7	0.17285	-2.5324
								M658.3328T7	3.64857	1.8673							327.135	666.989			-544519	0.000694034			M601.289T9	0.244864	-2.03							275.125	366.972			-139771	0.000740887				M394.2965T14	0.17325	-2.5291
								M624.3526T17	0.274476	-1.8652							368.977	691.521			-99235.7	0.000694034			M432.1235T9	0.245296	-2.0274							118.965	1047.27		[M-H-CO]- 147.971	269106	0.000743556				M343.2969T12	0.17416	-2.5215
								M731.8193T8	0.276113	-1.8567							269.026	116.07	[240][M]-	[M-H+CF3COOH]- 136.037	-4.80367e+06	0.000694034			M251.0902T10	4.07614	2.0272							763.884	1036.63			122047	0.000746235				M462.2869T10	0.17454	-2.5184
								M646.4275T16	3.62004	1.856							158.014	117.855	[53][M+1]-		-1.40841e+06	0.000714637			M502.8503T17	0.24613	-2.0225							510.882	1035.53			1.39532e+06	0.000746235				M192.0329T5	5.7245	2.5172
								M453.2323T12	3.60841	1.8513							242.1	636.062	[182][M+3]-		-194592	0.000725153			M552.3683T14	4.06207	2.0222							476.183	599.966			81057.4	0.000747578				M162.8381T2	5.7149	2.5147
								M624.2989T13	0.2773	-1.8505							297.08	97.4357			-357874	0.000726667			M375.1564T10	0.246713	-2.0191							397.017	424.4		[M+Cl+NaCOOH]- 294.061 [M+Cl]- 362.048	402954	0.000748922				M262.9004T2	5.6856	2.5073
								M423.2758T10	3.60244	1.849							454.928	1036.33	[562][M+2]-		-157994	0.000731226			M204.9411T2	0.246895	-2.018							549.302	1036.52	[715][M+1]-		-787316	0.000753648				M239.1288T12	0.17655	-2.5018
								M731.3178T8	0.278048	-1.8466							269.131	670.528			-1.05557e+06	0.000737348			M400.113T7	0.246895	-2.018							178.948	1046.95		[M-H-CH4]- 195.991	965166	0.000754325				M298.8874T17	5.653	2.499
								M255.0236T3	0.278211	-1.8458							571.122	611.479			-358773	0.000751296			M556.3532T12	4.04973	2.0178							832.603	1042.75			-3.41204e+06	0.000762497				M478.1674T13	0.17698	-2.4984
								M405.2245T17	3.58744	1.8429							156.974	6.78849			3.86205e+06	0.000759152			M803.8682T9	4.04973	2.0178							125.872	1051			612894	0.000772136				M388.2903T12	0.17701	-2.4981
								M662.2482T10	0.279072	-1.8413							209.066	84.112		[M-H+HCOOH]- 164.068	-1.90478e+06	0.000762316			M563.0354T10	0.247078	-2.017							125.883	1045.86			342116	0.00077491				M465.2389T11	5.6459	2.4972
								M549.3015T17	0.279595	-1.8386							415.217	580.844			-403786	0.000773486			M428.0637T10	0.247097	-2.0169							315.06	397.351		[2M+Cl]- 140.045	-116279	0.00077909				M832.603T17	0.17738	-2.4951
								M265.1812T12	0.279987	-1.8366							241.097	636.079	[182][M+2]-		-1.44782e+06	0.000779938			M495.2106T7	4.044	2.0158							164.835	98.5658			1.10178e+06	0.000783993				M583.328T16	0.17844	-2.4865
								M612.3163T9	0.280057	-1.8362							546.836	1036.49		[M-H-C5H8O4]- 679.88	-354752	0.000797941			M412.1928T17	4.04138	2.0149							367.102	471.718			-266114	0.000794597				M704.8152T17	5.5993	2.4853
								M391.1767T10	0.281365	-1.8295							553.074	425.627			-93887.8	0.000826529			M517.1396T11	0.247525	-2.0144							526.952	450.534		[M-H+NaCOOH]- 459.972	61161.5	0.00080174				M653.3022T16	0.17952	-2.4778
								M564.2494T10	0.281809	-1.8272							398.209	628.1	[480][M+1]-		-2.8882e+06	0.000833394			M362.1672T12	4.02576	2.0092							148.938	1070.98			120871	0.000811842				M976.6458T15	0.17954	-2.4776
								M427.2622T13	3.54145	1.8243							201.037	115.355	[122][M]-		-6.54086e+07	0.000833394			M662.2226T6	4.0256	2.0092							320.037	636.017	[326][M+1]-		145744	0.000816938				M624.3526T17	0.17979	-2.4756
								M521.2439T13	3.54083	1.8241							523.157	635.987	[669][M]-	[2M-H]- 262.082	-1.22851e+06	0.000836846			M319.9824T6	0.248663	-2.0077							491.934	1034.93			684011	0.000820596				M387.287T12	0.1805	-2.47
								M281.0692T3	3.53945	1.8235							633.092	611.264			-48962.5	0.000843791			M524.1602T11	0.248725	-2.0074							455.009	636.581			317998	0.000832404				M164.8352T2	5.535	2.4686
								M938.5364T17	3.53195	1.8204							379.159	660.196			-309233	0.000845535			M257.1397T10	0.248781	-2.0071							299.259	945.835			-1.87652e+06	0.000838368				M246.0077T5	5.5347	2.4685
								M247.9941T2	0.283575	-1.8182							565.105	610.954			-137762	0.000852547			M539.1217T11	0.249451	-2.0032							409.164	1038.99	[500][M+1]-		-570890	0.000839865				M855.5962T17	0.18087	-2.467
								M154.0248T3	0.284051	-1.8158							239.092	636.11	[182][M]-		-2.2143e+08	0.00086495			M368.9724T7	0.249675	-2.0019							122.893	1051.09			999137	0.000844372				M312.1724T16	0.18117	-2.4646
								M395.2056T11	0.284584	-1.8131							262.9	101.944			-334927	0.000872112			M330.888T2	0.250019	-1.9999							375.022	116.098		[M+Cl]- 340.052	1.22655e+06	0.000853453				M224.0616T16	0.1815	-2.4619
								M264.0353T7	0.284706	-1.8124							139.058	438.183			89024.2	0.000881143			M420.0796T8	0.250044	-1.9998							498.849	1048.7		[M+Cl+NaCOOH]- 395.891	437848	0.000853453				M552.3683T14	0.18179	-2.4597
								M625.2071T14	0.284762	-1.8122							341.948	68.6854	[379][M+1]-		-146572	0.000893933			M976.6458T15	3.99377	1.9978							280.038	114.04	[252][M+1]-		1.65929e+06	0.000858027				M427.2622T13	5.4884	2.4564
								M393.2923T13	3.50263	1.8084							240.095	636.104	[182][M+1]-		-2.93171e+07	0.000893933			M134.9207T17	3.9909	1.9967							204.956	1046.72			-1.39466e+06	0.00087968				M388.2905T12	0.18227	-2.4559
								M460.2767T13	3.48906	1.8028							334.9	107.767			-254729	0.000906897			M384.1573T9	0.25113	-1.9935							413.918	1033.56		[M+Cl]- 378.946	466963	0.000881246				M374.2553T9	0.18296	-2.4504
								M549.2531T12	0.28673	-1.8022							150.016	126.977		[M-2H+Na]- 129.042	-120518	0.000912506			M240.9284T3	0.2518	-1.9897							387.021	636.507			621944	0.000884386				M315.0467T10	5.4627	2.4496
								M736.2525T10	0.2886	-1.7929							385.17	550.387		[M-H-CH2]- 400.196	-326630	0.000925721			M282.9385T1	0.25328	-1.9812							296.882	1047.74		[M+2Cl]2- 523.831	464242	0.000884386				M195.1384T12	0.18356	-2.4457
								M521.1447T8	0.288759	-1.7921							497.117	611.38			-309913	0.000931439			M502.1784T11	0.253846	-1.978							238.932	1034.96		[3M+Cl]- 67.9886 [3M+Cl]- 67.9886	3.17874e+06	0.00088596				M432.8655T17	5.441	2.4439
								M309.1112T9	3.46164	1.7915							235.008	114.049		[M-H+NaCOOH]- 168.029	-5.97514e+06	0.000942974			M222.9777T10	3.93577	1.9766							113.925	591.202			-633078	0.000893868				M260.8735T3	0.18401	-2.4421
								M472.2458T11	3.45101	1.787							682.335	897.526	[897][M]-	[M+Cl+NaCOOH]- 579.378 [M-H+NaCOOH]- 615.354	-732850	0.000954643			M364.8778T17	0.254414	-1.9747							221.955	629.183	[148][M+1]-		143751	0.0009115				M412.1928T17	0.18552	-2.4304
								M265.1197T5	3.4343	1.78							463.178	669.293			-260698	0.000990463			M466.3308T13	3.90488	1.9653							212.91	1032.28		[M-H]- 213.918	1.21605e+06	0.00091474				M582.3784T13	0.18571	-2.4289
								M347.2593T17	0.291256	-1.7797							139	156.649		[M-H+NaCOOH]- 72.0195	-324561	0.000990463			M96.9589T0	3.90381	1.9649							300.902	413.646		[M+Cl]- 265.933	1.25998e+06	0.000922889				M522.2577T8	0.18585	-2.4278
								M454.1604T8	0.291426	-1.7788							226.116	573.674	[156][M+1]-		-138633	0.000998591			M489.0312T10	0.256246	-1.9644							855.596	1042.55			-1.16415e+06	0.000924526				M534.2961T10	0.18585	-2.4278
								M374.2553T9	0.292158	-1.7752															M440.2378T11	0.256693	-1.9619							115.02	114.481		[M-3H]3- 348.077	8.53075e+06	0.000924526				M249.0381T7	0.18689	-2.4197
								M88.9868T2	0.292372	-1.7741															M630.2882T8	0.257347	-1.9582							127.88	1046.21	[19][M+1]-		176967	0.00092781				M387.287T12.1	0.18756	-2.4146
								M207.0116T8	3.41635	1.7725															M495.2971T11	0.258065	-1.9542																M276.0185T11	5.3257	2.413
								M590.3037T11	3.41215	1.7707															M495.0482T10	0.258191	-1.9535																M300.2627T16	0.18808	-2.4106
								M534.2961T10	0.29462	-1.7631															M354.0593T10	0.258491	-1.9518																M133.0647T9	5.3082	2.4082
								M531.3007T11	0.294933	-1.7615															M249.0381T7	3.86787	1.9516																M625.0057T10	5.3011	2.4063
								M261.9783T7	0.294985	-1.7613															M270.0914T2	0.259376	-1.9469																M357.2651T11	0.18919	-2.4021
								M438.2947T13	3.38627	1.7597															M88.9869T1	0.259801	-1.9445																M160.841T2	5.273	2.3986
								M674.3273T7	3.3728	1.754															M445.1359T9	0.259977	-1.9436																M326.188T16	0.19003	-2.3957
								M167.0453T6	0.296498	-1.7539															M853.5797T16	3.83877	1.9406																M265.0697T10	0.19027	-2.3938
								M276.0007T7	0.297354	-1.7498															M196.0102T7	0.260722	-1.9394																M521.1672T8	5.2433	2.3905
								M179.0557T7	0.29761	-1.7485															M508.2782T9	3.83333	1.9386																M359.2557T10	0.1911	-2.3876
								M468.3335T15	0.297912	-1.7471															M485.0861T7	0.260885	-1.9385																M197.8073T2	5.2225	2.3848
								M330.0655T11	3.35435	1.746															M391.0331T11	0.263908	-1.9219																M568.8406T17	5.1884	2.3753
								M714.2777T17	0.298445	-1.7445															M378.1516T10	3.7886	1.9216																M324.0469T10	5.156	2.3663
								M320.173T3	3.32801	1.7346															M569.3245T11	3.78286	1.9195																M566.3474T12	0.19405	-2.3655
								M804.5768T14	0.300707	-1.7336															M340.9167T2	0.264788	-1.9171																M126.9039T1	0.19424	-2.3641
								M166.0219T8	3.31214	1.7277															M139.9367T18	3.76989	1.9145																M164.8946T1	0.19425	-2.364
								M393.1021T1	3.30961	1.7267															M557.0185T10	0.265358	-1.914																M590.2487T10	0.19453	-2.3619
								M288.0305T7	0.302343	-1.7257															M608.3571T16	3.75897	1.9103																M398.1323T17	5.1267	2.358
								M311.2229T15	0.302718	-1.724															M228.9025T17	0.266177	-1.9096																M202.1525T12	5.1214	2.3565
								M180.0599T7	0.303297	-1.7212															M442.9987T2	0.266361	-1.9086																M164.8353T17	5.1209	2.3564
								M433.2965T12	0.304007	-1.7178															M571.1216T10	0.26661	-1.9072																M502.8503T17	5.1175	2.3554
								M262.0334T7	0.304155	-1.7171															M231.9673T2	0.266759	-1.9064																M443.2574T11	5.1142	2.3545
								M627.1233T6	0.304897	-1.7136															M312.157T7	3.74336	1.9043																M546.1423T11	5.1065	2.3523
								M339.2001T17	0.306063	-1.7081															M853.5798T17	3.74139	1.9036																M551.2696T12	5.091	2.3479
								M331.2242T9	0.306843	-1.7044															M555.3869T13	3.73622	1.9016																M248.9783T2	0.19702	-2.3436
								M271.9997T3	0.307031	-1.7036															M134.8739T17	0.26842	-1.8974																M456.2781T12	0.19707	-2.3432
								M391.2133T10	0.308528	-1.6965															M430.1456T17	0.268817	-1.8953																M631.0227T10	5.0625	2.3399
								M187.0353T3	0.309109	-1.6938															M472.2458T11	3.71858	1.8948																M264.8975T2	5.0556	2.3379
								M165.0184T8	3.22217	1.688															M501.2691T11	0.269092	-1.8938																M360.276T12	0.19785	-2.3375
								M664.1972T14	0.310414	-1.6877															M262.078T11	0.269165	-1.8934																M556.3532T12	0.19787	-2.3374
								M803.5645T16	3.2202	1.6871															M501.1751T11	0.269644	-1.8909																M563.0354T10	5.0347	2.3319
								M583.3133T10	3.21172	1.6833															M570.3692T17	3.70466	1.8893																M265.1481T16	0.19891	-2.3298
								M562.2335T9	0.311517	-1.6826															M135.9454T18	3.69891	1.8871																M447.1933T11	0.19985	-2.323
								M402.145T17	3.20431	1.68															M367.1352T11	0.270585	-1.8858																M636.8281T17	4.9948	2.3204
								M360.2761T12	0.313185	-1.6749															M225.0691T18	3.69399	1.8852																M541.3002T7	0.20081	-2.3161
								M617.3662T11	0.313175	-1.6749															M114.933T10	3.6929	1.8847																M254.0672T9	0.20082	-2.316
								M528.2642T13	3.18471	1.6712															M812.2809T16	0.271415	-1.8814																M697.2737T9	4.9448	2.3059
								M584.3316T16	0.314772	-1.6676															M467.2976T16	3.67972	1.8796																M265.1812T12	0.20248	-2.3041
								M209.0944T9	0.316486	-1.6598															M360.0763T10	0.272064	-1.878																M349.044T10	4.9386	2.3041
								M146.053T3	3.15657	1.6584															M422.047T10	0.272153	-1.8775																M481.0304T9	4.9351	2.3031
								M568.3219T11	3.14941	1.6551															M640.3319T8	0.272175	-1.8774																M975.6425T15	0.20281	-2.3018
								M511.9715T8	3.14041	1.6509															M651.2639T8	3.6704	1.8759																M232.9946T9	4.9164	2.2976
								M402.0124T9	0.319275	-1.6471															M521.1447T8	0.272517	-1.8756																M265.148T16	0.20344	-2.2973
								M399.2215T11	0.31999	-1.6439															M272.9293T2	0.272591	-1.8752																M661.345T11	0.20411	-2.2926
								M392.2893T13	3.11944	1.6413															M553.0738T7	0.272613	-1.8751																M517.231T9	0.20414	-2.2924
								M383.0436T3	0.322872	-1.631															M441.2359T8	3.66784	1.8749																M495.0482T10	4.8785	2.2864
								M898.6253T11	0.323447	-1.6284															M405.265T11	3.66663	1.8745																M524.1602T11	4.8701	2.2839
								M311.1503T9	3.08566	1.6256															M207.9915T3	0.274093	-1.8673																M517.1396T11	4.8666	2.2829
								M368.8898T3	0.324749	-1.6226															M467.1177T9	0.27413	-1.8671																M502.1784T11	4.8525	2.2787
								M437.1639T11	0.324812	-1.6223															M243.0874T7	3.64737	1.8669																M143.8641T18	4.8473	2.2772
								M224.5633T18	0.325956	-1.6173															M188.0346T9	0.274446	-1.8654																M170.87T17	4.8424	2.2757
								M802.5614T13	3.06739	1.617															M767.3375T8	3.64073	1.8642																M391.2133T10	4.8381	2.2744
								M197.045T7	3.06645	1.6166															M466.9772T2	0.27505	-1.8622																M239.0672T13	0.20683	-2.2735
								M527.261T13	3.06091	1.614															M338.0886T6	3.62858	1.8594																M405.2894T13	0.20723	-2.2707
								M553.3392T11	3.05698	1.6121															M421.0437T10	0.275596	-1.8594																M267.0877T10	0.20751	-2.2687
								M574.3241T10	0.327118	-1.6121															M545.1389T11	0.276174	-1.8564																M516.2903T9	4.8114	2.2665
								M315.0562T3	0.328407	-1.6065															M704.8152T17	0.276442	-1.855																M341.0178T11	4.8112	2.2664
								M118.0578T7	0.328526	-1.6059															M383.154T9	0.276686	-1.8537																M391.0331T11	4.789	2.2597
								M567.3184T11	3.04294	1.6055															M638.3687T12	3.60881	1.8515																M707.7633T9	4.7721	2.2546
								M377.164T17	3.04099	1.6046															M224.9989T2	0.278048	-1.8466																M596.3941T17	4.7694	2.2538
								M223.1184T3	3.03841	1.6033															M975.6425T15	3.58873	1.8435																M591.3549T13	0.20978	-2.2531
								M517.9885T8	3.03555	1.602															M523.1569T11	0.281033	-1.8312																M696.7723T9	4.7577	2.2503
								M224.0615T14	0.330371	-1.5978															M447.146T17	3.55796	1.8311																M638.3477T11	0.21191	-2.2385
								M437.2912T13	3.02435	1.5966															M804.5757T15	3.54836	1.8271																M428.0637T10	4.7167	2.2378
								M194.0452T7	0.331554	-1.5927															M462.0585T3	3.54585	1.8261																M288.0305T7	0.21306	-2.2306
								M224.0615T18	0.331598	-1.5925															M465.2861T15	3.54509	1.8258																M383.1898T16	0.21395	-2.2246
								M379.1589T11	0.331939	-1.591															M566.2779T10	3.54208	1.8246																M489.0312T10	4.672	2.224
								M476.3099T14	3.01087	1.5902															M198.9241T2	0.283222	-1.82																M872.5639T17	0.21465	-2.2199
								M375.1564T10	0.332414	-1.5889															M381.1924T10	0.284641	-1.8128																M613.126T11	4.6506	2.2174
								M611.3636T10	0.33248	-1.5886															M576.3047T9	3.50877	1.811																M500.8531T17	4.6423	2.2148
								M508.2782T9	3.00345	1.5866															M464.9805T2	0.285584	-1.808																M290.0886T9	0.21589	-2.2116
								M568.2805T10	0.333023	-1.5863															M325.0366T7	0.286131	-1.8052																M568.2805T10	4.63	2.211
								M616.2854T17	0.333122	-1.5859															M234.9837T2	0.286336	-1.8042																M222.9777T10	0.21648	-2.2077
								M303.9972T8	2.99949	1.5847															M434.2846T11	0.286385	-1.804																M548.2979T17	0.21665	-2.2066
								M596.3941T17	2.99482	1.5825															M639.2374T6	3.4915	1.8039																M539.1217T11	4.5979	2.201
								M932.519T17	2.9941	1.5821															M287.0234T8	3.49077	1.8035																M172.8671T17	4.5911	2.1988
								M117.0545T7	0.334303	-1.5808															M209.8333T18	0.286714	-1.8023																M223.9537T10	4.5813	2.1958
								M482.3164T17	0.336666	-1.5706															M766.8359T8	3.48639	1.8017																M206.9381T2	4.5777	2.1946
								M595.3856T13	0.337735	-1.566															M468.1824T7	3.48541	1.8013																M154.0248T3	0.21881	-2.1922
								M315.0295T8	2.94377	1.5577															M312.8364T17	0.286969	-1.801																M364.8778T17	4.5695	2.192
								M402.1639T17	2.93927	1.5555															M498.6389T1	0.287819	-1.7968																M501.1751T11	4.559	2.1887
								M357.2651T11	0.340275	-1.5552															M468.269T10	0.287977	-1.796																M354.0593T10	4.5581	2.1884
								M871.5523T17	2.93876	1.5552															M497.1172T10	0.288068	-1.7955																M637.3448T11	0.21961	-2.187
								M751.1407T11	0.340936	-1.5524															M559.0906T7	0.288492	-1.7934																M640.3319T8	4.5498	2.1858
								M371.9848T8	2.93247	1.5521															M137.0345T2	0.288542	-1.7931																M228.9025T17	4.5468	2.1849
								M600.3244T17	0.341483	-1.5501															M418.0794T8	0.288634	-1.7927																M371.9848T8	4.5211	2.1767
								M180.0541T8	2.9203	1.5461															M466.29T15	3.46356	1.7923																M299.004T6	4.5112	2.1735
								M581.3337T13	2.92013	1.546															M326.188T16	3.462	1.7916																M726.4208T17	0.22174	-2.1731
								M729.1596T11	0.342513	-1.5458															M812.3944T1	0.289486	-1.7884																M274.9265T2	4.4865	2.1656
								M366.9959T1	2.91503	1.5435															M734.265T16	0.289645	-1.7876																M517.2448T12	0.22353	-2.1615
								M391.2859T13	2.91333	1.5427															M283.2644T17	3.44139	1.783																M248.9847T8	0.22362	-2.1609
								M297.0454T3	0.343407	-1.542															M872.5639T17	3.44009	1.7824																M583.2742T8	4.467	2.1593
								M617.274T13	0.344281	-1.5384															M299.223T13	0.292184	-1.7751																M262.078T11	4.4655	2.1588
								M297.059T7	0.344732	-1.5365															M194.9052T17	0.292329	-1.7743																M141.867T18	4.4625	2.1578
								M591.3549T13	0.344851	-1.536															M427.0602T10	0.293015	-1.7709																M523.262T12	0.22422	-2.157
								M328.2318T13	0.345018	-1.5353															M601.0125T11	0.293384	-1.7691																M555.3869T13	0.22553	-2.1486
								M88.9869T1	0.345209	-1.5345															M481.9053T17	0.293738	-1.7674																M898.6253T11	0.22621	-2.1443
								M380.161T17	2.889	1.5306															M239.9029T0	3.39986	1.7655																M253.2172T17	0.22687	-2.14
								M509.24T9	0.346428	-1.5294															M421.2098T8	3.39087	1.7616																M557.0185T10	4.407	2.1398
								M383.1903T10	0.347114	-1.5265															M481.8774T18	3.38398	1.7587																M216.944T3	0.22726	-2.1376
								M117.918T13	0.347246	-1.526															M505.3027T11	0.295972	-1.7565																M523.1569T11	4.3956	2.1361
								M242.9969T8	0.347766	-1.5238															M226.08T10	0.296657	-1.7531																M527.3556T12	0.22758	-2.1355
								M246.0231T5	2.87092	1.5215															M515.3054T12	3.36281	1.7497																M636.3509T17	0.2282	-2.1317
								M405.265T11	2.86148	1.5168															M554.3818T12	0.297415	-1.7495																M377.1611T10	4.3722	2.1284
								M347.078T6	2.8512	1.5116															M604.3187T15	0.297921	-1.747																M499.3244T14	4.3673	2.1267
								M582.3421T12	0.35495	-1.4943															M302.8469T2	0.298089	-1.7462																M524.2655T12	0.22927	-2.1249
								M420.7842T16	0.355063	-1.4938															M659.3956T10	0.298285	-1.7452																M251.0902T10	0.2297	-2.1222
								M328.1623T12	0.355492	-1.4921															M181.0254T7	3.34773	1.7432																M428.302T16	4.3404	2.1178
								M300.1149T7	0.355733	-1.4912															M658.3328T7	3.34102	1.7403																M524.3236T11	0.23075	-2.1156
								M398.1728T10	0.35643	-1.4883															M731.8193T8	0.299401	-1.7398																M601.2812T10	0.23137	-2.1117
								M135.0634T8	2.80112	1.486															M436.2288T8	3.33845	1.7392																M313.0466T8	4.3172	2.1101
								M181.0135T7	0.357258	-1.485															M653.3022T16	3.32712	1.7343																M362.1672T12	0.23164	-2.11
								M515.3079T14	0.357283	-1.4848															M234.8591T2	0.30058	-1.7342																M318.1685T11	0.23166	-2.1099
								M804.5757T15	0.357334	-1.4846															M564.5854T1	0.300625	-1.734																M331.2242T9	0.23195	-2.1081
								M428.0681T5	2.7972	1.484															M540.2647T10	3.31192	1.7276																M698.3893T15	0.23217	-2.1068
								M600.3313T14	0.358192	-1.4812															M447.297T15	3.30896	1.7264																M524.2578T10	0.23249	-2.1047
								M443.9841T8	2.79026	1.4804															M596.3943T17	3.30721	1.7256																M293.1797T17	0.23267	-2.1037
								M167.0341T9	2.78412	1.4772															M594.4824T17	3.29435	1.72																M229.0174T9	4.2893	2.1007
								M441.2359T8	2.78327	1.4768															M549.8931T17	0.303591	-1.7198																M377.1823T9	4.2846	2.0992
								M538.2689T17	2.78334	1.4768															M850.8189T17	0.303988	-1.7179																M815.5544T17	0.23374	-2.097
								M815.5544T17	0.360075	-1.4736															M265.148T16	3.28796	1.7172																M734.265T16	4.2699	2.0942
								M634.1691T11	0.360451	-1.4721															M566.3475T12	3.28677	1.7167																M300.2263T13	4.2655	2.0927
								M438.2948T13	2.77108	1.4705															M201.0376T6	3.28278	1.7149																M804.5755T17	0.23482	-2.0904
								M624.2042T14	0.36092	-1.4703															M86.9746T1	3.27933	1.7134																M224.0616T9.1	0.23682	-2.0781
								M522.2612T10	0.361454	-1.4681															M925.4109T9	3.27429	1.7112																M545.1389T11	4.2155	2.0757
								M187.0465T7	0.361494	-1.468															M397.0497T11	0.305698	-1.7098																M269.2124T16	0.23726	-2.0755
								M384.1937T11	0.361611	-1.4675															M468.8191T17	0.306232	-1.7073																M554.3471T12	0.23742	-2.0745
								M210.0824T9	0.361729	-1.467															M925.9124T9	3.25828	1.7041																M554.3833T13	0.23805	-2.0707
								M326.188T17	0.362135	-1.4654															M192.0329T5	0.306937	-1.704																M624.8042T18	0.23818	-2.0699
								M247.0282T7	2.76052	1.4649															M731.3178T8	0.307305	-1.7023																M555.1303T12	0.2382	-2.0698
								M140.0091T3	0.363716	-1.4591															M400.8316T17	0.307834	-1.6998																M334.8999T2	4.1937	2.0682
								M767.3375T8	2.7468	1.4577															M174.9771T3	3.24686	1.699																M312.2264T13	0.23853	-2.0677
								M601.2812T10	0.364246	-1.457															M491.1032T7	0.308176	-1.6982																M135.9454T18	0.23937	-2.0627
								M582.2728T10	0.364897	-1.4544															M716.842T17	0.308947	-1.6946																M329.1867T17	4.1706	2.0603
								M802.5612T17	2.7398	1.4541															M222.8856T2	0.309157	-1.6936																M633.0919T10	4.168	2.0593
								M450.0013T8	2.73403	1.451															M465.1933T10	0.309406	-1.6924																M269.088T2	4.1667	2.0589
								M473.1458T9	2.72836	1.448															M446.2192T9	0.309463	-1.6921																M668.265T10	0.24	-2.0589
								M300.9859T3	2.72658	1.4471															M337.091T10	0.309991	-1.6897																M340.9167T2	4.164	2.058
								M379.1586T17	2.72546	1.4465															M418.8261T18	3.21399	1.6844																M552.4356T16	0.2403	-2.0571
								M466.1667T17	2.71481	1.4409															M186.9966T2	3.21172	1.6834																M480.261T12	0.24034	-2.0569
								M227.08T1	2.71238	1.4396															M570.8376T17	0.311594	-1.6823																M564.2281T10	0.24056	-2.0555
								M428.302T16	2.7101	1.4383															M413.9178T17	0.311789	-1.6814																M570.8376T17	4.155	2.0549
								M466.3084T10	0.369072	-1.438															M450.2084T8	3.20657	1.681																M283.2644T17	0.24079	-2.0541
								M584.231T14	0.369344	-1.437															M148.9516T3	0.312607	-1.6776																M554.2437T10	0.24082	-2.054
								M339.1066T9	2.70226	1.4342															M402.0124T9	0.312637	-1.6774																M377.2581T12	0.24149	-2.0499
								M766.8359T8	2.70183	1.4339															M209.0944T9	0.312705	-1.6771																M432.1235T9	4.1373	2.0487
								M214.1445T9	0.370165	-1.4337															M359.0728T10	0.313087	-1.6754																M282.0777T10	4.1296	2.046
								M650.14T11	0.370549	-1.4323															M581.3337T13	3.19377	1.6753																M297.0454T3	0.24265	-2.0431
								M426.7751T16	0.370645	-1.4319															M338.0943T10	0.313283	-1.6745																M925.9124T9	0.24271	-2.0427
								M802.5612T14	2.6952	1.4304															M560.314T11	0.313332	-1.6742																M269.1033T10	4.1189	2.0422
								M471.2426T11	2.69317	1.4293															M328.0654T10	0.313519	-1.6734																M163.8458T18	4.1165	2.0414
								M468.1822T16	2.69251	1.429															M617.3662T11	0.313647	-1.6728																M531.2821T9	4.1044	2.0372
								M668.265T10	0.371802	-1.4274															M549.0571T2	0.313735	-1.6724																M576.2042T14	0.24449	-2.0321
								M800.5457T17	0.371872	-1.4271															M496.305T13	0.313755	-1.6723																M806.4655T14	0.24586	-2.0241
								M853.5797T16	2.68897	1.4271															M313.0164T11	0.314307	-1.6697																M467.3343T13	4.0659	2.0236
								M375.9968T8	2.68413	1.4244															M826.5613T17	3.17712	1.6677																M659.1771T11	0.24598	-2.0234
								M599.3211T17	0.372814	-1.4235															M943.9982T8	0.31511	-1.6661																M378.2616T12	0.24614	-2.0224
								M188.0168T3	2.67265	1.4183															M414.2085T7	3.17128	1.6651																M384.268T14	0.24619	-2.0221
								M164.0344T4	2.66631	1.4148															M390.7098T1	0.315408	-1.6647																M160.8411T17	4.0554	2.0199
								M224.0615T15	0.376974	-1.4075															M197.031T2	0.315517	-1.6642																M297.08T2	4.0549	2.0197
								M220.0613T8	0.377102	-1.407															M230.1589T7	3.16857	1.6638																M611.3033T12	4.0504	2.0181
								M282.0777T10	2.64781	1.4048															M402.2448T8	3.16646	1.6629																M342.0122T11	4.0492	2.0176
								M552.2475T8	0.378172	-1.4029															M404.302T17	3.16416	1.6618																M591.2497T12	0.24698	-2.0175
								M681.0688T1	2.63776	1.3993															M894.5484T17	3.16026	1.6601																M168.0658T6	0.24746	-2.0148
								M291.0838T9	2.63512	1.3979															M810.3975T1	0.316576	-1.6594																M224.0615T14	0.24765	-2.0136
								M748.5698T17	0.379636	-1.3973															M806.5835T17	3.15637	1.6583																M444.2762T12	0.24778	-2.0129
								M870.5483T16	2.63193	1.3961															M552.4356T16	3.15408	1.6572																M161.8487T18	4.0323	2.0116
								M659.1771T11	0.38059	-1.3937															M407.0469T8	0.317158	-1.6567																M256.0909T8	4.0285	2.0102
								M806.5835T17	0.381403	-1.3906															M579.2798T10	0.317632	-1.6546																M360.0763T10	4.0218	2.0078
								M533.2934T10	0.381971	-1.3885															M566.3476T14	3.14396	1.6526																M397.0497T11	4.0193	2.007
								M226.9971T3	2.61705	1.3879															M397.8262T18	3.13932	1.6505																M323.0452T11.1	4.0163	2.0059
								M397.2058T11	0.38219	-1.3876															M323.0452T11.1	0.318634	-1.65																M526.3521T12	0.24931	-2.004
								M144.0445T9	0.382717	-1.3857															M506.627T1	0.319775	-1.6449																M96.9589T0	0.25014	-1.9992
								M296.1868T14	0.382702	-1.3857															M568.3219T11	3.12188	1.6424																M424.119T7	3.9942	1.9979
								M632.1737T11	0.382892	-1.385															M313.2387T16	3.12032	1.6417																M190.0174T3	3.994	1.9978
								M524.2655T12	0.383789	-1.3816															M462.2869T10	3.11896	1.6411																M162.8382T17	3.9859	1.9949
								M802.5611T16	2.60369	1.3806															M617.8801T17	0.321182	-1.6385																M339.2001T17	0.25158	-1.9909
								M449.1879T16	2.60274	1.38															M311.1689T16	3.11274	1.6382																M662.1481T10	0.2521	-1.9879
								M459.2734T13	2.5997	1.3784															M199.0219T6	3.1109	1.6374																M601.3353T11	0.25215	-1.9877
								M236.0094T8	2.59673	1.3767															M581.3666T13	3.11081	1.6373																M365.9879T6	3.9634	1.9867
								M273.0443T8	0.385164	-1.3765															M265.1481T17	3.10829	1.6361																M222.8856T2	3.9509	1.9822
								M384.2479T11	0.385817	-1.374															M224.0615T15	3.10704	1.6356																M748.5698T17	0.25319	-1.9817
								M114.933T10	0.385922	-1.3736															M384.1923T17	3.10087	1.6327																M452.1368T10	3.9426	1.9791
								M351.1483T17	2.59087	1.3734															M266.1844T16	3.09943	1.632																M816.3586T9	0.25397	-1.9773
								M803.5648T17	2.59	1.3729															M115.9196T10.1	3.09857	1.6316																M508.2001T13	0.25401	-1.977
								M525.3269T11	0.386309	-1.3722															M405.2287T14	0.32307	-1.6301																M729.1596T11	0.25406	-1.9767
								M213.9632T8	2.58819	1.372															M332.8443T17	0.32353	-1.628																M632.1737T11	0.25436	-1.975
								M393.1035T3	2.58712	1.3713															M471.2942T7	0.323562	-1.6279																M199.0219T6	0.25446	-1.9745
								M853.5798T17	2.58665	1.3711															M935.2027T2	3.08918	1.6272																M71.049T7	0.25449	-1.9743
								M376.972T7	0.386802	-1.3703															M312.1181T6	3.08871	1.627																M421.0437T10	3.9274	1.9736
								M747.5668T17	0.388455	-1.3642															M113.9251T10.1	3.08775	1.6266																M471.2942T7	3.9178	1.97
								M224.0616T13.1	0.388954	-1.3623															M477.3345T12	0.324055	-1.6257																M466.3084T10	0.25548	-1.9687
								M513.1957T7	2.57043	1.362															M312.2264T13	3.08271	1.6242																M338.0886T6	0.25552	-1.9685
								M610.246T14	0.389788	-1.3593															M420.8122T18	0.324507	-1.6237																M600.3244T17	0.25644	-1.9633
								M465.3056T10	0.390594	-1.3563															M405.2245T17	3.07768	1.6218																M854.5919T17	0.25656	-1.9626
								M802.5614T17	2.55905	1.3556															M468.3051T13	3.0755	1.6208																M556.3533T11	3.8916	1.9603
								M480.2875T14	0.391129	-1.3543															M224.0616T9.1	3.07154	1.619																M380.2576T13	0.25764	-1.9566
								M196.8844T3	0.391957	-1.3512															M827.5648T16	3.07106	1.6187																M576.3047T9	0.25794	-1.9549
								M462.2983T11	0.392603	-1.3489															M120.9537T1	3.06532	1.616																M664.3635T12	0.25845	-1.952
								M135.011T4	0.393051	-1.3472															M884.2808T14	0.326381	-1.6154																M214.0257T9	3.8642	1.9502
								M431.3168T14	0.393933	-1.344															M270.1066T10	0.326552	-1.6146																M751.1407T11	0.2594	-1.9468
								M803.5644T15	2.53852	1.344															M350.9456T2	0.326669	-1.6141																M566.3475T12	0.25962	-1.9455
								M514.2851T10	0.394182	-1.3431															M503.1343T10	0.326776	-1.6136																M266.9796T3	0.2598	-1.9445
								M659.3956T10	2.53698	1.3431															M354.0809T10	0.32715	-1.612																M533.2934T10	0.26044	-1.941
								M172.03T3	2.53653	1.3429															M351.1065T11	0.327172	-1.6119																M804.5755T16	0.26051	-1.9406
								M610.3603T10	0.394695	-1.3412															M268.8687T19.1	3.05605	1.6117																M140.0091T3	0.26053	-1.9405
								M351.133T5	2.52845	1.3382															M215.1398T5	3.05222	1.6098																M156.011T9	3.8314	1.9379
								M374.907T3	0.395523	-1.3382															M368.9771T12	0.327944	-1.6085																M214.97T2	0.26203	-1.9322
								M98.9547T2.1	0.395554	-1.338															M559.3109T11	0.328106	-1.6078																M747.5668T17	0.26247	-1.9298
								M177.0105T7	0.395617	-1.3378															M163.8458T18	0.328138	-1.6076																M255.0236T3	0.26302	-1.9268
								M444.9597T7	0.396008	-1.3364															M635.3803T16	3.04729	1.6075																M312.8364T17	3.7962	1.9246
								M464.3022T10	0.396055	-1.3363															M310.1107T8	3.04525	1.6066																M302.8469T2	3.7873	1.9212
								M802.5614T16	2.52321	1.3353															M467.1788T7	3.04247	1.6053																M92.9268T17	3.7843	1.92
								M467.1177T9	2.52073	1.3339															M367.2129T10	0.32924	-1.6028																M115.9196T10	0.26552	-1.9131
								M589.3004T11	2.51813	1.3324															M589.3004T11	3.0373	1.6028																M359.8717T0	0.26555	-1.913
								M803.5647T16	2.51496	1.3305															M320.0365T11	0.329435	-1.602																M332.885T2	3.7611	1.9112
								M444.2762T12	0.397725	-1.3302															M420.9072T0	0.329424	-1.602																M457.2805T12	0.26683	-1.906
								M175.0135T7	0.397994	-1.3292															M517.231T9	3.03536	1.6019																M481.3137T17	0.26749	-1.9025
								M331.1919T11.1	0.39801	-1.3291															M161.8487T18	0.329478	-1.6017																M427.0602T10	3.7365	1.9017
								M312.9593T3	0.398248	-1.3283															M611.3033T12	0.329522	-1.6016																M560.7938T18	0.26765	-1.9016
								M462.9282T1	2.50916	1.3272															M600.286T9	0.329544	-1.6014																M474.2795T12	0.26798	-1.8998
								M293.0492T2	0.398613	-1.327															M170.87T17	0.329837	-1.6002																M247.0684T3	0.26809	-1.8992
								M538.3158T15	0.398995	-1.3256															M489.1612T7	3.02939	1.599																M569.3667T17	0.26823	-1.8985
								M225.1858T13	0.399281	-1.3245															M233.9103T18	3.02261	1.5958																M634.1691T11	0.26827	-1.8982
								M200.0616T8	0.39984	-1.3225															M269.1034T10	0.330841	-1.5958																M213.0223T9	3.7244	1.897
								M133.0647T9	2.49557	1.3194															M460.024T11	0.331016	-1.595																M525.3269T11	0.26883	-1.8952
								M551.2696T12	0.400898	-1.3187															M421.9853T2	0.331049	-1.5949																M164.8353T18	3.7165	1.894
								M224.0616T12.2	0.401171	-1.3177															M567.3184T11	3.02005	1.5946																M409.3117T17	0.26912	-1.8937
								M826.5612T15	2.49184	1.3172															M562.5885T1	0.331214	-1.5942																M237.9968T8	3.7103	1.8915
								M308.0092T8	2.49097	1.3167															M227.1035T7	3.01732	1.5933																M716.842T17	3.7008	1.8879
								M258.9161T3	2.49029	1.3163															M558.5944T1	0.331499	-1.5929																M353.0829T9	3.6931	1.8848
								M426.2657T13	0.401671	-1.3159															M705.1833T6	3.01514	1.5922																M147.0441T8	0.27112	-1.883
								M247.0417T8	2.48769	1.3148															M377.1823T9	0.331807	-1.5916																M420.7842T16	0.27179	-1.8794
								M393.1561T9	0.402156	-1.3142															M292.0886T10	0.331961	-1.5909																M378.1516T10	0.27188	-1.879
								M254.0672T9	0.402285	-1.3137															M464.3151T14.1	3.00336	1.5866																M311.0652T9	3.6754	1.8779
								M179.0534T8	2.4812	1.311															M435.1464T10	0.333533	-1.5841																M226.08T10	3.6749	1.8777
								M254.034T7	0.403193	-1.3105															M245.9689T8	0.333578	-1.5839																M204.9411T2	3.674	1.8774
								M386.1729T8	0.403747	-1.3085															M668.9997T11	0.3337	-1.5834																M592.3632T11	0.27218	-1.8774
								M253.0178T10	2.47121	1.3052															M197.9094T11	0.334236	-1.5811																M113.9251T10.1	0.27227	-1.8769
								M287.9718T6	2.47091	1.3051															M692.4824T1	0.334247	-1.581																M925.4109T9	0.27248	-1.8758
								M216.944T3	0.404891	-1.3044															M448.6686T1	0.334325	-1.5807																M471.2605T12	0.27306	-1.8727
								M382.0137T8	2.46962	1.3043															M592.1946T11	0.334448	-1.5801																M224.9212T18	0.27312	-1.8724
								M462.0585T3	2.46956	1.3042															M307.0803T11	0.335357	-1.5762																M600.3238T16	3.6608	1.8721
								M394.2321T10	2.46542	1.3018															M353.0559T10	0.335469	-1.5758																M568.3633T17	0.27322	-1.8719
								M216.0486T8	0.405745	-1.3013															M235.9445T3	2.98089	1.5757																M337.091T10	3.6598	1.8718
								M319.1765T11	0.405778	-1.3012															M179.9356T0	2.97929	1.575																M328.0654T10	3.6574	1.8708
								M390.0826T6	2.46208	1.2999															M278.073T8	0.335672	-1.5749																M447.3122T13	0.27343	-1.8708
								M232.0002T8	2.4596	1.2984															M662.9827T11	0.336576	-1.571																M292.8706T2	3.6569	1.8706
								M803.5644T17	2.45918	1.2982															M194.9052T17.1	0.336598	-1.5709																M466.1965T10	3.6563	1.8704
								M247.0684T3	0.406736	-1.2978															M344.1256T8	0.336734	-1.5703																M340.083T9	3.6513	1.8684
								M385.1695T8	0.407083	-1.2966															M321.1475T11.1	0.336984	-1.5692																M384.1923T17	0.27428	-1.8663
								M600.9946T3	2.4496	1.2926															M377.0859T1	0.337132	-1.5686																M437.1072T9	3.6437	1.8654
								M316.0047T7	0.408413	-1.2919															M248.9847T8	2.95963	1.5654																M224.0616T12	0.27469	-1.8641
								M666.3999T13	0.409618	-1.2876															M266.1229T7	2.95805	1.5646																M338.0943T10	3.629	1.8596
								M108.9383T18	0.409685	-1.2874															M359.8717T0	2.95744	1.5643																M465.3056T10	0.2756	-1.8593
								M353.1126T9	2.44069	1.2873															M261.0747T11	0.338409	-1.5632																M311.2231T13	0.27565	-1.8591
								M236.9847T7	0.410458	-1.2847															M623.3385T12	2.95517	1.5632																M349.2386T17	0.27616	-1.8564
								M437.2913T13	2.43244	1.2824															M292.8706T2	0.338409	-1.5631																M243.0874T7	0.2766	-1.8541
								M445.2965T12	0.41115	-1.2822															M225.0766T10	0.338616	-1.5623																M850.8189T17	3.6125	1.853
								M217.0173T9.1	2.42931	1.2806															M805.5798T17	2.95037	1.5609																M307.0803T11	3.6102	1.8521
								M323.1267T10	2.42854	1.2801															M752.4279T8	0.339225	-1.5597																M420.0796T8	3.609	1.8516
								M653.3912T12	0.412286	-1.2783															M357.2076T12	0.339248	-1.5596																M227.08T1	3.6086	1.8514
								M247.0136T7	0.413035	-1.2757															M334.0408T2	0.339489	-1.5585																M477.3345T12	3.6065	1.8506
								M243.0017T7	0.413582	-1.2738															M466.0404T11	0.34009	-1.556																M349.0094T6	3.5985	1.8474
								M870.5487T17	2.41791	1.2738															M144.9224T10	2.94014	1.5559																M840.3117T15	3.5964	1.8466
								M658.3174T10	0.413685	-1.2734															M202.1525T12	0.340124	-1.5559																M554.3818T12	3.5932	1.8452
								M199.9777T7	0.414216	-1.2715															M224.9212T18	2.93582	1.5538																M261.0747T11	3.5924	1.845
								M302.2338T13	2.41365	1.2712															M225.897T0	2.93591	1.5538																M630.7895T8	3.5897	1.8439
								M144.9224T14.1	0.414422	-1.2708															M236.8562T2	0.341437	-1.5503																M812.2809T16	3.5888	1.8435
								M208.0612T10	0.414508	-1.2705															M297.08T2	0.341892	-1.5484																M425.1179T10	3.5886	1.8434
								M281.1119T7	0.414594	-1.2702															M128.9738T18	2.92398	1.5479																M207.9915T3	3.588	1.8432
								M134.06T8	2.40645	1.2669															M560.5915T1	0.342056	-1.5477																M426.7751T16	0.27878	-1.8428
								M426.3676T17	2.40541	1.2663															M398.2092T10	0.342185	-1.5472																M456.2013T8	0.27908	-1.8412
								M453.1571T8	0.41651	-1.2636															M684.2724T17	2.91962	1.5458																M327.2907T17	0.27914	-1.8409
								M299.1225T7	0.416615	-1.2632															M504.6305T1	0.342818	-1.5445																M811.3642T8	0.27953	-1.8389
								M416.1287T9	2.39987	1.2629															M341.1958T16	2.91664	1.5443																M198.9241T2	3.5758	1.8383
								M331.1766T10	2.39722	1.2614															M126.9039T1	0.342994	-1.5437																M216.909T2	0.27974	-1.8378
								M183.9125T18.1	0.41731	-1.2608															M385.2546T8	2.9146	1.5433																M527.3556T12.1	0.27989	-1.8371
								M186.0458T7	0.417467	-1.2603															M364.878T2	0.343112	-1.5432																M224.0616T13.1	0.28007	-1.8361
								M447.3487T17	2.3928	1.2587															M275.0234T7	0.343171	-1.543																M338.2107T13	0.28058	-1.8335
								M532.2898T10	0.418025	-1.2583															M309.2074T14	2.91078	1.5414																M522.2612T10	0.28112	-1.8307
								M384.0473T4	2.39194	1.2582															M325.0826T12	0.343572	-1.5413																M600.2776T10	0.28124	-1.8301
								M683.1534T11	0.418253	-1.2576															M423.1156T7	0.343796	-1.5404																M359.0728T10	3.5535	1.8292
								M314.0263T8	2.38966	1.2568															M114.933T11	2.90723	1.5396																M378.8451T18	3.5482	1.8271
								M377.1584T16	0.418638	-1.2562															M269.2124T16	2.90546	1.5388																M622.3348T12	0.28203	-1.8261
								M183.8476T2	0.419428	-1.2535															M683.338T15	0.344424	-1.5377																M287.9718T6	3.5425	1.8248
								M466.3081T17	2.38419	1.2535															M273.0443T8	0.344542	-1.5372																M187.0353T3	0.28268	-1.8227
								M277.0672T9	0.419692	-1.2526															M436.1498T10	0.344828	-1.536																M505.3027T11	3.5371	1.8226
								M214.97T2	0.420009	-1.2515															M445.3327T15	2.89897	1.5356																M450.2084T8	0.28272	-1.8225
								M435.2523T17	0.420805	-1.2488															M372.1935T10	0.345173	-1.5346																M515.2869T9	3.535	1.8217
								M237.1165T12	0.421035	-1.248															M509.2761T11	0.346428	-1.5294																M283.9769T9	3.5338	1.8212
								M935.2027T2	2.37434	1.2475															M311.169T16	2.88342	1.5278																M235.9445T3	0.28322	-1.82
								M413.0426T9	0.421496	-1.2464															M387.021T11	0.347536	-1.5248																M464.3022T10	0.28324	-1.8199
								M96.959T19.1	2.37175	1.2459															M510.3205T14	0.347983	-1.5229																M277.0696T8	3.5212	1.8161
								M448.9336T1	2.37085	1.2454															M654.807T18	0.348493	-1.5208																M714.2777T17	0.28403	-1.8159
								M447.1158T8	2.37068	1.2453															M450.7095T1	0.348809	-1.5195																M582.3419T14	0.28427	-1.8147
								M343.086T9	2.36989	1.2448															M855.5962T17	2.86648	1.5193																M658.1736T11	0.28445	-1.8138
								M581.2414T11	2.36883	1.2442															M383.1898T16	2.86541	1.5187																M599.3211T17	0.28463	-1.8128
								M167.0098T3	0.42269	-1.2423															M852.5755T17	2.86467	1.5184																M209.8333T18	3.5121	1.8124
								M246.0384T8	2.3649	1.2418															M409.3117T17	2.86328	1.5177																M177.9402T18	0.28474	-1.8123
								M185.0424T7	0.423048	-1.2411															M563.2924T8	2.85894	1.5155																M663.1773T11	0.28494	-1.8113
								M611.3808T12	0.42328	-1.2403															M329.0623T11	0.350018	-1.5145																M803.5645T16	3.5067	1.8101
								M225.0691T18	0.423531	-1.2395															M455.0085T11	0.350005	-1.5145																M331.0674T11	3.5043	1.8091
								M463.2919T13	0.42389	-1.2382															M392.0364T11	0.350079	-1.5143																M347.2595T16	0.28551	-1.8084
								M178.0502T8	2.35677	1.2368															M500.6362T1	0.350226	-1.5137																M446.1803T7	0.28556	-1.8081
								M397.1694T10	0.424394	-1.2365															M512.2952T10	0.350275	-1.5135																M128.877T17	3.4948	1.8052
								M600.2776T10	0.42452	-1.2361															M549.3015T17	2.85396	1.513																M387.0233T3	0.28628	-1.8045
								M266.1844T16	0.425894	-1.2314															M399.2215T11	0.350471	-1.5126																M541.2778T12	0.28629	-1.8044
								M215.038T10	2.34566	1.23															M339.0156T2	0.351087	-1.5101																M555.3506T12	0.28633	-1.8043
								M463.2204T8	2.34302	1.2284															M288.9922T6	2.8477	1.5098																M270.1066T10	3.4883	1.8025
								M566.3474T12	0.427478	-1.2261															M213.0377T3	2.84754	1.5097																M341.2699T16	0.28695	-1.8011
								M658.1736T11	0.428522	-1.2226															M381.004T11	0.351593	-1.508																M364.878T2	3.4807	1.7994
								M750.1379T11	0.428816	-1.2216															M316.8877T3	2.84317	1.5075																M276.8966T18	3.4759	1.7974
								M263.0286T8	2.32634	1.2181															M353.1642T16	2.84285	1.5074																M354.1504T17	0.2879	-1.7963
								M327.1816T12	0.430385	-1.2163															M478.2837T14	2.84051	1.5061																M329.0623T11	3.4693	1.7946
								M728.1563T11	0.430682	-1.2153															M840.3117T15	0.352348	-1.5049																M540.2746T12	0.28853	-1.7932
								M248.017T7	0.43083	-1.2148															M685.8671T17	0.352448	-1.5045																M478.8657T0	3.4608	1.7911
								M383.9925T7	0.43096	-1.2144															M804.5755T17	2.8364	1.5041																M231.9673T2	3.4584	1.7901
								M588.2541T15	2.31621	1.2118															M321.0303T11	0.352572	-1.504																M394.8422T18	0.28922	-1.7898
								M661.345T11	0.431779	-1.2116															M435.2254T8	2.83543	1.5036																M295.0801T9	3.4494	1.7864
								M322.0216T7	0.431816	-1.2115															M351.0699T8	2.83078	1.5012																M118.9258T10	0.29	-1.7859
								M580.8249T1	2.31321	1.2099															M229.0174T9	0.353357	-1.5008																M532.2898T10	0.29017	-1.785
								M524.3236T11	0.432694	-1.2086															M224.5633T18	2.82654	1.499																M630.2882T8	3.4455	1.7847
								M267.0385T9	0.434802	-1.2016															M623.248T9	2.82494	1.4982																M542.2801T11	0.29026	-1.7846
								M238.0773T11	0.434896	-1.2013															M446.6716T1	0.354007	-1.4981																M383.0436T3	0.29043	-1.7838
								M637.3448T11	0.435085	-1.2006															M397.2058T10	0.354296	-1.497																M194.9053T11	0.29076	-1.7821
								M239.1288T10	0.435199	-1.2002															M163.9405T0	2.81849	1.4949																M284.9551T2	3.4385	1.7818
								M230.9967T8	2.29558	1.1989															M335.0732T9	0.355063	-1.4938																M181.0254T7	0.29118	-1.78
								M231.0444T4	2.29495	1.1985															M329.1867T17	0.355151	-1.4935																M579.2221T15	0.29146	-1.7786
								M335.0865T4	2.29253	1.1969															M125.0597T7.1	2.81452	1.4929																M582.2728T10	0.29177	-1.7771
								M583.328T16	0.436472	-1.196															M339.1084T9	2.81357	1.4924																M649.4463T16	0.29213	-1.7753
								M638.3477T11	0.43735	-1.1931															M141.9666T17	0.356214	-1.4892																M251.9948T6	3.4175	1.7729
								M726.4208T17	0.438443	-1.1895															M682.3346T15	0.356252	-1.489																M683.1534T11	0.29266	-1.7727
								M523.2645T10	0.438904	-1.188															M502.6333T1	0.356672	-1.4874																M269.1034T10	3.4164	1.7725
								M463.178T11	0.439059	-1.1875															M827.5648T17.1	2.80206	1.4865																M118.9257T14.1	0.29273	-1.7723
								M663.1773T11	0.439097	-1.1874															M328.1672T9	2.79955	1.4852																M272.9293T2	3.415	1.7719
								M649.2781T14	0.439425	-1.1863															M485.0637T8	0.357462	-1.4841																M651.2639T8	0.29299	-1.7711
								M319.0714T7	0.439483	-1.1861															M627.2985T11	0.357513	-1.4839																M446.1325T17	3.4088	1.7692
								M185.0561T4	2.27386	1.1851															M281.0893T6	0.357807	-1.4827																M258.1793T12	3.4064	1.7683
								M278.073T8	2.26814	1.1815															M431.12T9	0.357846	-1.4826																M855.596T16	0.29369	-1.7676
								M448.153T6	2.26655	1.1805															M443.01T2	0.357923	-1.4823																M435.2523T17	0.29405	-1.7659
								M238.0723T9	0.441404	-1.1798															M92.9268T17	0.357935	-1.4822																M811.8654T8	0.29525	-1.76
								M825.5491T17	0.441423	-1.1797															M240.0958T11	0.357999	-1.482																M180.9118T3	0.29527	-1.7599
								M358.2966T17	0.441794	-1.1786															M588.2541T15	2.79189	1.4813																M343.2492T12	0.2953	-1.7598
								M578.8276T1	2.26316	1.1783															M265.1197T5	2.79111	1.4809																M617.8801T17	3.382	1.7579
								M281.2486T16	2.26122	1.1771															M143.8641T18	0.358282	-1.4808																M566.3475T10	0.29592	-1.7567
								M209.079T9	0.443439	-1.1732															M188.0089T8	0.358384	-1.4804																M183.0152T3	0.29629	-1.7549
								M253.0306T7	0.443616	-1.1726															M480.3T15	2.78979	1.4802																M238.0774T18	0.29633	-1.7547
								M216.909T2	0.444227	-1.1706															M532.9787T8	0.358564	-1.4797																M346.091T11	3.3661	1.7511
								M437.1072T9	2.25053	1.1703															M424.1983T9	0.358732	-1.479																M414.2085T7	0.29744	-1.7493
								M616.285T17	2.24871	1.1691															M167.0098T3	0.358886	-1.4784																M134.9207T17	0.29793	-1.7469
								M339.1084T9	2.2476	1.1684															M205.8392T18	0.359183	-1.4772																M601.289T9	3.353	1.7455
								M281.0257T3	2.24704	1.168															M313.1296T8	2.78365	1.477																M586.8199T18	3.3529	1.7454
								M158.0813T6	0.445216	-1.1674															M291.085T10	0.359544	-1.4758																M141.9666T17	3.3525	1.7452
								M389.2095T17	0.445653	-1.166															M398.9988T8	0.359609	-1.4755																M561.0561T12	3.3519	1.745
								M554.2437T10	0.445851	-1.1654															M300.2627T16	2.77824	1.4742																M421.9853T2	3.3512	1.7447
								M422.7813T16	0.44613	-1.1645															M207.8362T18	0.359997	-1.4739																M342.237T12	0.29863	-1.7436
								M232.9146T19.1	2.23804	1.1622															M584.271T8	2.77593	1.473																M232.9752T2	3.3421	1.7407
								M471.199T12	0.447688	-1.1594															M428.0681T5	2.77462	1.4723																M635.3293T11	0.29948	-1.7395
								M621.3483T11	2.23289	1.1589															M230.9297T9	0.360881	-1.4704																M303.9972T8	3.3334	1.737
								M636.2615T14	2.23105	1.1577															M479.0466T8	0.361115	-1.4695																M325.0826T12	3.3296	1.7354
								M550.2165T8	2.22955	1.1568															M299.0483T11	0.361533	-1.4678																M528.3583T12	0.30056	-1.7343
								M697.3084T17	0.448873	-1.1556															M171.946T2	0.36169	-1.4672																M175.9897T7	0.30154	-1.7296
								M772.3379T8	0.449519	-1.1536															M664.3635T12	2.76419	1.4669																M800.2475T17	0.30157	-1.7294
								M560.7938T18	0.4496	-1.1533															M516.2865T15	0.361821	-1.4666																M353.0559T10	3.3156	1.7293
								M824.5458T16	0.449681	-1.153															M284.9551T2	0.361925	-1.4662																M292.0886T10	3.3155	1.7292
								M337.1789T13	0.449843	-1.1525															M96.9209T2	0.362135	-1.4654																M348.9809T8	3.3152	1.7291
								M390.0094T7	0.449843	-1.1525															M226.9971T3	2.76113	1.4652																M300.1149T7	0.30173	-1.7287
								M206.0453T7	2.22188	1.1518															M239.0924T11	0.362174	-1.4652																M279.099T6	3.3129	1.7281
								M304.9725T7	0.45039	-1.1508															M243.0332T9	2.76113	1.4652																M173.0072T7	3.3097	1.7267
								M832.603T17	0.450633	-1.15															M116.9272T12	2.75839	1.4638																M422.1326T17	3.3076	1.7258
								M315.0014T7	0.450674	-1.1499															M402.145T17	2.75338	1.4612																M391.1767T10	3.3055	1.7249
								M132.8667T10	2.21774	1.1491															M636.5211T1	0.363359	-1.4605																M257.1397T10	3.3028	1.7237
								M327.0918T4	2.2169	1.1486															M446.1325T17	0.363848	-1.4586																M346.8411T18	0.3029	-1.7231
								M624.7458T9	0.451569	-1.147															M310.1641T10	2.74627	1.4575																M426.3676T17	3.3	1.7225
								M748.5696T15	0.451937	-1.1458															M463.2204T8	2.7462	1.4575																M481.9053T17	3.2994	1.7222
								M299.1117T7	0.452468	-1.1441															M592.3632T11	2.74597	1.4573																M601.0125T11	3.2979	1.7215
								M383.1903T11	0.453063	-1.1422															M281.2486T16	2.74544	1.4571																M728.1563T11	0.30323	-1.7215
								M315.0597T7	0.453638	-1.1404															M440.6803T1	0.364272	-1.4569																M420.9072T0	3.2975	1.7214
								M380.1655T6	2.20313	1.1395															M224.8827T2	0.365297	-1.4528																M466.2937T16	0.30346	-1.7204
								M373.1086T2	2.20259	1.1392															M522.2577T8	2.73673	1.4525																M406.1957T10	3.2944	1.72
								M172.0971T8	0.454504	-1.1377															M854.5919T17	2.73613	1.4522																M291.085T10	3.2938	1.7198
								M662.1747T11	0.454876	-1.1365															M898.2502T2	2.73598	1.4521																M207.9307T0	0.3037	-1.7193
								M748.5693T16	0.455042	-1.1359															M237.9968T8	0.366059	-1.4498																M480.3103T17	0.30372	-1.7192
								M397.2212T10	0.456267	-1.1321															M471.2426T11	2.73164	1.4498																M240.0958T11	3.2919	1.7189
								M233.0068T8	2.19111	1.1317															M341T17	2.73082	1.4493																M566.2779T10	0.30393	-1.7182
								M503.2745T14	0.457206	-1.1291															M152.0343T10	2.72963	1.4487																M160.9754T1	3.287	1.7168
								M371.2442T10	0.457561	-1.128															M772.3379T8	2.72866	1.4482																M197.0814T7	0.3055	-1.7108
								M425.0177T2	0.457645	-1.1277															M173.9253T15	2.72732	1.4475																M497.3089T13	3.272	1.7102
								M463.3072T13	0.458001	-1.1266															M488.8294T18	2.72621	1.4469																M800.5457T17	0.30562	-1.7102
								M666.0602T17	2.18145	1.1253															M293.0492T2	0.367134	-1.4456																M692.293T16	3.2717	1.71
								M123.0552T6	2.17965	1.1241															M505.15T10	0.367296	-1.445																M430.1456T17	3.271	1.7097
								M464.3105T13	0.458947	-1.1236															M346.7755T1	0.367836	-1.4429																M660.1687T11	0.30576	-1.7095
								M398.0839T8	2.17528	1.1212															M662.1481T10	2.71628	1.4416																M662.1747T11	0.30641	-1.7064
								M383.2444T11	0.460045	-1.1201															M542.2699T9	0.368189	-1.4415																M857.6753T17	0.30656	-1.7058
								M279.099T6	2.17014	1.1178															M444.6746T1	0.368216	-1.4414																M339.0401T8	3.2616	1.7056
								M276.9561T7	0.460914	-1.1174															M584.3168T10	2.71584	1.4414																M481.1335T8	3.2538	1.7021
								M310.9895T7	0.462086	-1.1137															M512.9607T11	0.368433	-1.4405																M803.8682T9	0.30744	-1.7016
								M491.2867T12	0.462193	-1.1134															M533.0249T11	0.368636	-1.4397																M363.1639T13	0.30763	-1.7007
								M475.013T9	0.462299	-1.1131															M341.2126T16	2.71223	1.4395																M918.4162T9	0.30767	-1.7006
								M291.1969T14	0.462877	-1.1113															M297.047T11	0.36884	-1.4389																M549.0571T2	3.2497	1.7003
								M196.8421T17	2.15722	1.1092															M398.0531T11	0.369167	-1.4377																M540.2647T10	0.30779	-1.7
								M660.1687T11	0.463542	-1.1092															M172.8671T17	0.369249	-1.4374																M239.9029T0	0.30785	-1.6997
								M214.1162T9	2.15666	1.1088															M293.1797T17	2.70827	1.4374																M268.8687T19.1	0.30821	-1.698
								M190.0174T3	2.15406	1.1071															M553.0514T8	0.369303	-1.4371																M445.2454T12	0.30829	-1.6976
								M367.0196T4	2.15406	1.107															M176.8999T2	0.369372	-1.4368																M420.8122T18	3.2433	1.6974
								M775.5978T17	2.15364	1.1068															M164.8353T17	0.369413	-1.4367																M549.8931T17	3.2401	1.696
								M548.2979T17	0.464814	-1.1052															M606.2374T14	2.70512	1.4357																M682.3193T9	0.30874	-1.6956
								M479.284T14	0.4649	-1.105															M407.2808T12	2.70226	1.4342																M661.1718T11	0.30889	-1.6948
								M249.186T13	0.465008	-1.1047															M158.9502T17	0.37022	-1.4336																M393.1035T3	3.2324	1.6926
								M683.338T15	0.465008	-1.1047															M852.5755T16	2.69724	1.4315																M569.2741T13	0.30947	-1.6921
								M207.025T7	0.465224	-1.104															M442.6775T1	0.37092	-1.4308																M464.9805T2	3.229	1.6911
								M326.0884T4	2.14887	1.1036															M297.1433T7	2.69556	1.4306																M239.0924T11	3.2268	1.6901
								M402.2448T8	2.14869	1.1035															M200.8582T17	0.371154	-1.4299																M685.8671T17	3.2254	1.6895
								M662.2226T6	2.14832	1.1032															M239.0924T9	2.69157	1.4284																M374.1324T16	0.31028	-1.6883
								M661.1718T11	0.465593	-1.1028															M430.0846T2	0.371637	-1.428																M344.2525T11	0.31048	-1.6874
								M183.0152T3	0.466266	-1.1008															M481.1884T10	0.371775	-1.4275																M354.0809T10	3.2148	1.6847
								M270.0914T2	2.14413	1.1004															M174.9948T4	2.68731	1.4262																M466.9772T2	3.2148	1.6847
								M424.2476T13	0.466788	-1.0992															M944.4997T8	0.372342	-1.4253																M636.2615T14	3.2136	1.6842
								M396.1935T11	0.46705	-1.0983															M261.0076T7	0.372675	-1.424																M245.9689T8	3.2102	1.6827
								M601.2072T14	0.467246	-1.0978															M168.9857T14	0.372981	-1.4228																M118.9257T12	0.31175	-1.6815
								M318.1685T11	0.467268	-1.0977															M561.0561T12	0.373037	-1.4226																M199.9777T7	0.31176	-1.6815
								M245.0126T8	0.467858	-1.0958															M118.9258T10	2.68046	1.4225																M668.2883T15	0.31193	-1.6807
								M531.2944T13	0.468099	-1.0951															M414.2043T10	0.373162	-1.4221																M291.0838T9	3.2052	1.6804
								M185.8445T18	2.13611	1.095															M480.261T12	2.67874	1.4215																M750.1379T11	0.31235	-1.6788
								M235.109T7	2.13561	1.0946															M527.0079T11	0.373329	-1.4215																M557.0249T8	0.31238	-1.6786
								M160.8411T17	2.13052	1.0912															M384.0153T11	0.373455	-1.421																M654.807T18	3.1947	1.6757
								M682.1503T11	0.46966	-1.0903															M280.9934T8	0.373594	-1.4205																M442.9987T2	3.1905	1.6738
								M524.2578T10	0.46977	-1.09															M634.5242T1	0.373678	-1.4201																M435.2254T8	0.31344	-1.6737
								M462.0638T4	2.12743	1.0891															M782.8318T17	0.373762	-1.4198																M805.5798T16.1	0.31349	-1.6735
								M600.2042T14	0.470256	-1.0885															M320.173T3	2.67373	1.4188																M544.2595T11	3.187	1.6722
								M601.3353T11	0.470278	-1.0884															M544.2039T8	0.374209	-1.4181																M196.0102T7	3.1841	1.6709
								M219.0806T3	2.12608	1.0882															M800.2475T17	2.67101	1.4174																M600.3313T14	0.31436	-1.6695
								M685.2641T14	0.470478	-1.0878															M332.751T1	0.374434	-1.4172																M230.9297T9	3.1789	1.6685
								M195.0516T7	0.471076	-1.086															M385.0401T2	0.37449	-1.417																M415.1253T9	3.1784	1.6683
								M444.3336T16	0.471809	-1.0837															M511.2918T10	0.374588	-1.4166																M224.0615T10	0.31468	-1.668
								M326.1338T3	2.11837	1.083															M459.0205T11	0.374672	-1.4163																M632.2991T10	0.3147	-1.668
								M413.2007T12	2.11815	1.0828															M273.0416T8	0.374742	-1.416																M543.34T17	0.31492	-1.667
								M321.0182T7	0.473934	-1.0772															M382.7218T1	0.374925	-1.4153																M460.155T8	3.1743	1.6664
								M222.9893T3	0.474451	-1.0756															M201.9055T17	0.375122	-1.4145																M579.2798T10	3.1728	1.6658
								M323.2593T17	0.474518	-1.0755															M594.9955T11	0.375333	-1.4138																M115.9196T10.1	0.31551	-1.6643
								M324.1666T11	0.474699	-1.0749															M150.0161T2	0.375361	-1.4137																M501.2691T11	3.1693	1.6642
								M534.2378T14	2.10544	1.0741															M256.0909T8	0.375488	-1.4131																M237.1165T12	0.3157	-1.6634
								M443.8315T18	0.47524	-1.0733															M343.2492T12	2.66241	1.4127																M187.1081T7	0.31581	-1.6629
								M379.1796T16	2.09899	1.0697															M547.2226T9	0.375643	-1.4126																M296.8904T17	3.1661	1.6627
								M202.0328T7	0.476485	-1.0695															M466.3306T13	2.66191	1.4125																M351.1065T11	3.1651	1.6623
								M202.0255T9	2.09855	1.0694															M324.0703T11	0.3757	-1.4123																M403.6683T9	3.1635	1.6615
								M679.2955T10	0.476644	-1.069															M308.9738T4	0.375728	-1.4122																M166.0219T8	3.1609	1.6603
								M776.5455T17	2.09644	1.0679															M421.884T18	2.66035	1.4116																M234.8591T2	3.1601	1.66
								M570.3692T17	0.477874	-1.0653															M264.9476T3	0.375926	-1.4115																M533.2849T11	0.31677	-1.6585
								M417.2438T16	2.09249	1.0652															M586.8199T18	0.375982	-1.4113																M473.3124T12	0.31688	-1.658
								M279.2331T17	2.09004	1.0635															M339.2152T17	2.65823	1.4105																M314.9909T6	3.1553	1.6578
								M805.5798T16	0.478767	-1.0626															M918.4162T9	2.65717	1.4099																M224.9989T2	3.154	1.6572
								M318.7203T1	2.08816	1.0622															M584.3316T16	2.65632	1.4094																M144.9224T10	0.3174	-1.6556
								M824.5458T17	0.478927	-1.0621															M277.9426T17	0.37723	-1.4065																M114.933T12	0.31816	-1.6522
								M747.5664T16	0.479042	-1.0618															M330.0655T11	0.377458	-1.4056																M492.8063T18	0.31845	-1.6509
								M703.0504T1	2.0862	1.0609															M554.3471T12	2.64683	1.4042																M443.8659T18	0.31847	-1.6508
								M378.977T7	0.479386	-1.0608															M542.2801T11	2.64438	1.4029																M208.0612T10	0.31853	-1.6505
								M395.1901T11	0.479869	-1.0593															M247.0219T3	2.64368	1.4025																M255.124T8	3.1354	1.6487
								M470.1955T12	0.4801	-1.0586															M347.2595T16	2.64292	1.4021																M233.9305T0	0.31908	-1.648
								M582.3419T14	0.480723	-1.0567															M449.2049T8	2.64138	1.4013																M313.0164T11	3.1264	1.6445
								M404.0524T3	2.07939	1.0562															M634.2653T10	2.63234	1.3963																M485.0861T7	3.1249	1.6438
								M341.0471T7	0.480977	-1.056															M313.0466T8	0.380344	-1.3946																M439.2343T11	3.1228	1.6428
								M519.1289T9	0.481672	-1.0539															M609.2541T9	0.380358	-1.3945																M518.8325T18	3.121	1.642
								M703.3254T17	0.481742	-1.0537															M465.0371T11	0.380489	-1.3941																M281.0692T3	3.1203	1.6417
								M595.2489T13	2.07151	1.0507															M101.9796T15	0.380807	-1.3928																M739.2803T17	0.32048	-1.6417
								M369.1193T8	0.482812	-1.0504															M886.554T17	2.62495	1.3923																M333.0943T3	3.1201	1.6416
								M513.3034T13	0.483302	-1.049															M297.0513T11	0.38101	-1.3921																M595.3451T14	0.32058	-1.6413
								M605.2951T10	2.06731	1.0478															M244.0438T6	2.62391	1.3917																M188.0089T8	3.1137	1.6386
								M349.2386T17	0.483746	-1.0477															M296.8904T17	0.381461	-1.3904																M158.9502T17	3.1106	1.6372
								M239.0284T3	2.06663	1.0473															M317.1396T10	0.381898	-1.3888																M532.9787T8	3.105	1.6346
								M380.974T7	0.484238	-1.0462															M262.0779T11	0.381971	-1.3885																M371.1253T11	0.32223	-1.6338
								M372.1935T10	0.48466	-1.0449															M270.0775T10	0.382161	-1.3877																M343.2492T11	0.32231	-1.6335
								M239.0148T3.1	2.06067	1.0431															M629.3547T9	2.6154	1.387																M179.9356T0	0.3229	-1.6308
								M281.0214T6	2.06007	1.0427															M283.0825T8	2.61486	1.3867																M394.2321T10	3.0931	1.6291
								M549.3012T17	2.05994	1.0426															M384.251T8	2.61445	1.3865																M130.8739T18	3.0924	1.6287
								M560.3001T13	0.485508	-1.0424															M326.9843T2	0.382512	-1.3864																M298.0005T6	3.089	1.6271
								M747.5666T15.1	0.485531	-1.0424															M264.0353T7	0.383171	-1.384																M639.109T10	3.0841	1.6248
								M622.1339T2	2.05821	1.0414															M392.7507T1	0.383171	-1.384																M566.3476T14	0.32433	-1.6245
								M118.9257T12	0.48631	-1.04															M409.0056T11	0.38323	-1.3837																M327.1816T12	0.32477	-1.6225
								M402.9722T1	2.0552	1.0393															M569.3667T17	2.60913	1.3836																M351.1105T1	3.0783	1.6222
								M382.989T7	0.486618	-1.0392															M233.9305T0	2.60845	1.3832																M524.2007T7	0.32488	-1.622
								M189.0294T8	0.48771	-1.0359															M294.8308T18	0.383583	-1.3824																M514.2851T10	0.32502	-1.6214
								M171.0267T3.1	2.04872	1.0347															M175.9675T1	2.60641	1.382																M623.3385T12	0.32555	-1.619
								M514.2666T10	0.488138	-1.0347															M404.9342T3	0.38373	-1.3818																M560.314T11	3.0715	1.6189
								M657.3139T10	0.488687	-1.033															M609.3615T15	2.6041	1.3808																M612.3884T15	0.32561	-1.6188
								M614.2135T2	2.04578	1.0327															M367.9913T17	2.60383	1.3806																M483.2606T9	3.068	1.6173
								M389.006T7	0.488878	-1.0324															M102.9875T1	2.60308	1.3802																M225.0766T10	3.0675	1.6171
								M555.1303T12	0.489333	-1.0311															M744.2937T16	0.38429	-1.3798																M448.153T6	3.0648	1.6158
								M424.7781T16	0.48974	-1.0299															M213.0167T1	0.384468	-1.3791																M592.1946T11	3.0642	1.6155
								M259.0283T8	0.48998	-1.0292															M333.0943T2	0.384527	-1.3788																M265.1481T17	0.32642	-1.6152
								M188.1002T9	0.490052	-1.029															M156.92T17	0.384852	-1.3776																M299.2592T16	0.3269	-1.6131
								M299.004T6	2.03986	1.0285															M144.9225T10	2.59504	1.3758																M854.592T16	0.32707	-1.6123
								M261.0729T2	2.03811	1.0272															M207.9307T0	2.5945	1.3754																M273.0915T8	0.32714	-1.612
								M199.0581T8	0.490701	-1.0271															M311.2231T13	2.59255	1.3744																M368.2807T16	0.32847	-1.6061
								M433.0321T3	0.491304	-1.0253															M547.0343T8	0.385773	-1.3742																M663.3604T12	0.32851	-1.606
								M510.2537T11	0.491425	-1.025															M282.9913T8	0.385936	-1.3736																M422.7813T16	0.32855	-1.6058
								M431.1844T13	0.491739	-1.0241															M431.3168T14	0.386294	-1.3722																M377.1584T16	0.32884	-1.6045
								M608.3571T16	0.491836	-1.0237															M349.166T12	0.386369	-1.372																M682.1503T11	0.32888	-1.6044
								M348.2394T13	2.03103	1.0222															M132.9224T9	0.386668	-1.3709																M194.0453T9	3.0405	1.6043
								M389.2702T13	2.03103	1.0222															M341.2699T16	2.58251	1.3688																M843.3227T9	3.038	1.6031
								M384.9359T6	0.492732	-1.0211															M553.3392T11	2.58251	1.3688																M341.2336T12	0.32931	-1.6025
								M372.96T7	0.492951	-1.0205															M391.0329T11	0.387432	-1.368																M802.5614T16	3.032	1.6003
								M316.2575T13	0.492999	-1.0203															M667.3554T10	0.387537	-1.3676																M200.8582T17	3.0303	1.5995
								M232.9146T3	2.02721	1.0195															M265.1196T7	2.57965	1.3672																M323.2593T17	0.33029	-1.5982
								M251.1037T5	2.02503	1.0179															M514.6128T1	0.387642	-1.3672																M413.2007T12	3.0242	1.5965
								M588.3035T10	0.495197	-1.0139															M174.9552T2	2.57772	1.3661																M473.2762T12	0.33073	-1.5963
								M621.1306T2	2.01886	1.0135															M262.0263T10	0.387988	-1.3659																M917.4137T9	0.33076	-1.5961
								M425.2011T11	0.497092	-1.0084															M324.0486T11	0.388063	-1.3656																M425.3642T17	3.0166	1.5929
								M594.3415T16	0.498355	-1.0047															M214.1445T9	2.57606	1.3652																M227.1035T7	0.33209	-1.5903
								M314.9909T6	2.00505	1.0036															M151.1118T11	0.388259	-1.3649																M468.3051T13	3.0094	1.5895
								M493.245T10	0.499226	-1.0022															M595.3856T13	2.57467	1.3644																M300.1203T4	0.33235	-1.5892
								M527.3556T12	0.499426	-1.0017															M683.2011T6	2.57467	1.3644																M450.8449T18	3.0072	1.5884
								M512.2999T13	0.49965	-1.001															M566.3475T10	2.57394	1.364																M594.34T12	0.33266	-1.5879
								M666.3632T13	0.499675	-1.001															M547.2772T9	0.388893	-1.3626																M257.1759T12.1	3.0057	1.5877
								M239.0672T14	0.499925	-1.0002															M503.2981T15	2.57109	1.3624																M679.2304T11	3.0056	1.5876
																									M282.9582T2	0.388954	-1.3623																M917.915T9	0.33274	-1.5875
																									M452.9476T8	2.57036	1.362																M436.2288T8	0.33277	-1.5874
																									M388.713T1	0.389287	-1.3611																M581.3666T13	0.33293	-1.5867
																									M397.0496T11	0.389772	-1.3593																M559.3109T11	2.9993	1.5846
																									M412.967T12	0.390061	-1.3582																M153.0184T7	0.33359	-1.5839
																									M105.9592T2	0.390213	-1.3577																M226.9178T3	0.33366	-1.5835
																									M275.1252T6	2.56233	1.3575																M477.2742T11	2.9969	1.5835
																									M562.2891T8	2.56193	1.3572																M282.8241T1	2.9967	1.5834
																									M439.2343T11	0.390396	-1.357																M392.8468T18	0.33436	-1.5805
																									M653.3912T12	2.5601	1.3562																M633.3136T11	0.33444	-1.5802
																									M328.1623T12	2.55971	1.356																M224.0616T12.2	0.33456	-1.5797
																									M340.2188T17	2.55971	1.356																M239.1286T11	2.9748	1.5728
																									M229.0328T3	0.390717	-1.3558																M347.068T2	2.9741	1.5724
																									M307.0802T11	0.391007	-1.3548																M315.0562T3	0.33677	-1.5702
																									M311.2229T15	0.391022	-1.3547																M804.5766T17	0.33678	-1.5701
																									M232.9752T2	0.39119	-1.3541																M224.0616T13	0.33683	-1.5699
																									M464.9911T8	0.39119	-1.3541																M297.047T11	2.9664	1.5687
																									M141.867T18	0.391481	-1.353																M401.164T17	2.9653	1.5682
																									M917.4137T9	2.55219	1.3517																M553.0738T7	2.9651	1.5681
																									M231.1348T7	2.54991	1.3505																M122.893T18.1	2.9648	1.5679
																									M431.2208T12	0.392234	-1.3502																M460.024T11	2.963	1.5671
																									M178.8858T1	2.54926	1.3501																M620.4122T16	0.33752	-1.5669
																									M739.2803T17	2.54933	1.3501																M256.0286T7	2.9619	1.5665
																									M117.9274T10	2.54848	1.3497																M309.085T11	2.9577	1.5645
																									M582.5571T1	0.39248	-1.3493																M508.3286T12	0.33877	-1.5616
																									M201.124T7	2.54738	1.349																M554.3291T14	0.33893	-1.5609
																									M196.1054T11	0.392665	-1.3486																M165.0184T8	2.9497	1.5606
																									M297.0571T3	0.392835	-1.348																M247.9941T2	0.33909	-1.5603
																									M885.5508T17	2.54531	1.3478																M559.0906T7	2.9467	1.5591
																									M323.0452T11	0.393113	-1.347																M596.3218T10	0.3394	-1.5589
																									M96.959T19.1	2.54272	1.3464																M397.8262T18	0.33988	-1.5569
																									M261.0746T11	0.393345	-1.3461																M350.9456T2	2.9408	1.5562
																									M452.7065T1	0.393468	-1.3457																M339.0156T2	2.9401	1.5558
																									M396.1935T11	0.393794	-1.3445																M464.3151T14.1	0.34018	-1.5556
																									M219.8622T18	0.393933	-1.344																M249.186T13	0.34022	-1.5555
																									M240.0488T2.1	0.394135	-1.3432																M463.7688T18	0.34054	-1.5541
																									M251.9986T2	0.394493	-1.3419																M243.0332T9	0.34064	-1.5537
																									M413.201T10	0.394804	-1.3408																M196.8421T17	2.9355	1.5536
																									M802.561T15	2.53184	1.3402																M802.5612T17	2.9353	1.5535
																									M295.2278T16.1	2.52998	1.3391																M690.2773T15	2.9351	1.5534
																									M568.3633T17	2.52602	1.3369																M697.3084T17	0.34081	-1.553
																									M180.9118T3	2.52315	1.3352																M491.2867T12	0.34084	-1.5528
																									M403.6683T9	0.396369	-1.3351																M662.3274T12	0.34111	-1.5517
																									M680.241T14	2.52277	1.335																M599.3198T10	0.34146	-1.5502
																									M282.1043T8	0.396589	-1.3343																M806.2649T17	0.34157	-1.5497
																									M329.0622T11	0.396621	-1.3342																M418.8261T18	0.34241	-1.5462
																									M309.1071T8	2.52092	1.334																M393.1561T9	2.9189	1.5454
																									M535.255T11	0.396668	-1.334																M662.9827T11	2.9144	1.5432
																									M270.0962T11	0.396825	-1.3334																M328.2214T11	0.34331	-1.5424
																									M454.7036T1	0.396904	-1.3332																M938.5364T17	2.9114	1.5417
																									M832.603T17	2.51883	1.3327																M119.0588T7	0.34363	-1.5411
																									M242.1227T8	2.51826	1.3324																M716.2932T15	0.34377	-1.5405
																									M177.9402T18	2.51699	1.3317																M610.317T10	0.3439	-1.5399
																									M516.2903T9	0.397393	-1.3314																M307.1317T11	2.9075	1.5398
																									M224.9794T1	0.397472	-1.3311																M269.0104T9	2.907	1.5395
																									M371.1901T10	0.39763	-1.3305																M842.3195T9	2.9026	1.5374
																									M269.1033T10	0.39782	-1.3298																M566.3064T10	0.34467	-1.5367
																									M245.0126T8	0.397978	-1.3293																M201.9055T17	2.9002	1.5362
																									M386.7159T1	0.397962	-1.3293																M268.886T11	0.34504	-1.5352
																									M370.0784T7	0.398454	-1.3275																M322.9048T3	0.34507	-1.5351
																									M232.0476T4	0.399042	-1.3254																M297.1533T16	0.34519	-1.5345
																									M398.0069T8	0.399042	-1.3254																M747.5666T15.1	0.34519	-1.5345
																									M236.0961T9	2.50438	1.3245																M800.3635T9	0.34539	-1.5337
																									M407.0219T2	0.399457	-1.3239																M421.2098T8	0.34559	-1.5329
																									M499.3244T14	0.399568	-1.3235																M330.888T2	2.8912	1.5317
																									M398.0839T8	2.5025	1.3234																M416.1287T9	2.8912	1.5317
																									M346.0559T2.1	0.399696	-1.3231																M782.8318T17	2.8889	1.5305
																									M242.0999T11	0.399856	-1.3225																M323.0752T8	2.8855	1.5288
																									M401.2412T8	2.501	1.3225																M205.8392T18	2.8848	1.5284
																									M268.886T11	2.49894	1.3213																M255.0875T8	2.8832	1.5277
																									M342.9136T2	0.400256	-1.321																M635.3803T16	0.34682	-1.5277
																									M350.8386T18	2.49707	1.3203																M568.0755T2	2.8821	1.5271
																									M246.059T2	0.400593	-1.3198																M610.3243T17	0.34697	-1.5271
																									M287.114T7	2.49588	1.3196																M118.9258T11	0.34728	-1.5258
																									M182.8959T18	0.400721	-1.3193																M299.1225T7	0.34732	-1.5257
																									M240.0955T11	0.400786	-1.3191																M277.9967T7	2.8778	1.525
																									M397.2058T11	0.400769	-1.3191																M467.3018T13	2.8752	1.5237
																									M447.3486T17	2.49327	1.318																M749.5733T17	0.34796	-1.523
																									M239.0924T11.1	0.401461	-1.3166																M505.15T10	2.8721	1.5221
																									M897.2476T2	2.48948	1.3158																M310.1107T8	0.34833	-1.5215
																									M493.3294T11	0.401962	-1.3149																M381.004T11	2.869	1.5205
																									M223.0281T9	0.402512	-1.3129																M826.5613T17	0.3487	-1.5199
																									M384.7188T1	0.402885	-1.3116																M474.2632T13	0.34876	-1.5197
																									M245.1142T7	2.48151	1.3112																M207.8362T18	2.867	1.5195
																									M236.9121T3	2.48071	1.3107																M176.8999T3	0.34884	-1.5194
																									M172.0396T8	2.47696	1.3086																M605.2266T11	2.8663	1.5192
																									M338.9399T3	0.403747	-1.3085																M451.3163T11	0.34964	-1.5161
																									M595.3453T13	0.403747	-1.3085																M304.6546T10	0.34979	-1.5155
																									M455.2479T12	2.47617	1.3081																M126.8799T17	2.8586	1.5153
																									M854.592T16	2.47604	1.3081																M410.8129T18	0.35043	-1.5128
																									M378.8451T18	0.40391	-1.3079																M547.2772T9	2.8527	1.5123
																									M627.1233T6	2.47574	1.3079																M316.0449T1	2.8492	1.5106
																									M145.0496T3	2.47555	1.3078																M118.0578T7	0.35102	-1.5104
																									M119.914T18	0.404367	-1.3063																M565.1046T10	2.8472	1.5096
																									M194.9053T11	2.47194	1.3056																M225.0623T2	2.8467	1.5093
																									M555.3506T12	2.47164	1.3055																M333.0943T2	2.8456	1.5087
																									M270.9605T2	0.404629	-1.3053																M398.9988T8	2.8433	1.5076
																									M379.0137T2	0.404907	-1.3043																M512.9607T11	2.8425	1.5072
																									M398.9836T2	0.405186	-1.3033																M483.2428T11	0.35183	-1.507
																									M224.0615T18	2.46664	1.3025																M413.2048T7	0.35194	-1.5066
																									M429.9806T9	0.40568	-1.3016																M449.2049T8	0.35202	-1.5063
																									M339.2T16.1	2.46481	1.3015																M158.0714T17	0.35206	-1.5061
																									M199.0042T7	0.405811	-1.3011																M224.137T12	0.35215	-1.5058
																									M483.2606T9	0.405976	-1.3005																M345.9301T17	2.8399	1.5058
																									M376.1519T8	2.46111	1.2993																M476.2788T14.1	0.35231	-1.5051
																									M481.3023T15	2.45791	1.2974																M468.269T10	2.8369	1.5043
																									M239.1288T10	0.407199	-1.2962																M356.8311T18	0.35313	-1.5017
																									M624.8042T18	2.45459	1.2955																M367.1099T7	0.35328	-1.5011
																									M407.0421T12	0.407631	-1.2947																M511.3034T11	0.35354	-1.5001
																									M341.0178T11	0.40798	-1.2934																M504.1376T10	2.8282	1.4999
																									M373.151T9	2.4502	1.2929																M359.2233T12	2.826	1.4988
																									M94.9239T2	0.408297	-1.2923																M523.2645T10	0.35389	-1.4986
																									M583.328T16	2.44553	1.2901																M668.9997T11	2.8251	1.4983
																									M320.9673T2	0.409182	-1.2892																M706.1562T12	0.35408	-1.4978
																									M209.9264T0	2.44254	1.2884																M313.1296T8	0.35418	-1.4975
																									M276.8966T18	0.409517	-1.288																M360.2761T12	0.35418	-1.4974
																									M314.115T8	2.43891	1.2862																M392.0364T11	2.8225	1.497
																									M156.011T9	2.43784	1.2856																M348.0981T17	2.8208	1.4961
																									M468.1822T16	2.43671	1.2849																M295.2278T16.1	0.35457	-1.4958
																									M272.9577T2	0.41056	-1.2843																M326.188T17	0.35473	-1.4952
																									M880.2679T16	0.41056	-1.2843																M304.1529T10	0.35474	-1.4951
																									M346.8411T18	2.43534	1.2841																M389.2551T9	0.35487	-1.4946
																									M92.9268T2	0.410661	-1.284																M528.2804T11	0.35494	-1.4944
																									M226.0177T9.1	0.410829	-1.2834																M320.0365T11	2.8168	1.4941
																									M213.9034T0	2.4338	1.2832																M466.0404T11	2.8108	1.491
																									M648.8543T17	0.410914	-1.2831																M528.3585T11	0.35598	-1.4901
																									M396.7445T1	0.4111	-1.2825																M506.3256T17	0.35611	-1.4896
																									M449.1879T16	2.43244	1.2824																M413.9178T17	2.808	1.4895
																									M307.1317T11	0.411201	-1.2821																M144.9225T10	0.35638	-1.4885
																									M453.1571T8	0.411201	-1.2821																M393.1021T1	2.8054	1.4882
																									M516.2739T12	2.42954	1.2807																M246.059T2	2.8046	1.4878
																									M917.915T9	2.42884	1.2803																M210.0379T4	2.8016	1.4862
																									M319.0332T11	0.411726	-1.2802																M96.9209T2	2.8012	1.486
																									M360.0682T3	0.411879	-1.2797																M117.0545T7	0.35718	-1.4853
																									M476.3099T14	2.42795	1.2797																M368.9771T12	2.7994	1.4851
																									M158.0714T17	2.42754	1.2795																M309.2074T14	0.35817	-1.4813
																									M518.8325T18	0.41232	-1.2782																M129.9747T6	0.35823	-1.481
																									M544.2669T14	2.42407	1.2774																M477.2822T14.1	0.35824	-1.481
																									M195.1021T11	0.412592	-1.2772																M506.2895T13	0.35883	-1.4786
																									M176.9516T19	2.42342	1.2771																M468.8191T17	2.7867	1.4785
																									M154.9177T2	0.413309	-1.2747																M424.7781T16	0.35893	-1.4782
																									M326.9037T19	0.413326	-1.2747																M627.2985T11	2.7852	1.4778
																									M156.9745T0	2.41932	1.2746																M943.9982T8	2.7836	1.477
																									M541.2778T12	2.41908	1.2745																M648.4434T16	0.35937	-1.4764
																									M587.3085T17	2.41698	1.2732																M285.9897T10	0.35954	-1.4758
																									M343.9064T18	2.41657	1.273																M188.9325T18.1	2.781	1.4756
																									M554.3291T14	2.41295	1.2708																M481.1884T10	2.7802	1.4752
																									M826.3713T1	0.414714	-1.2698																M405.1924T10	2.779	1.4746
																									M636.3509T17	2.41068	1.2694																M253.0694T4	2.7786	1.4743
																									M642.0863T6	2.41005	1.2691																M288.9922T6	0.35991	-1.4743
																									M604.2998T14	0.414972	-1.2689																M380.1655T6	2.7751	1.4725
																									M482.3164T17	2.4097	1.2688																M599.3207T16	2.7749	1.4724
																									M239.1286T11	0.415265	-1.2679																M452.1447T9	2.7743	1.4721
																									M678.3123T16	0.415489	-1.2671																M125.0597T7.1	0.36078	-1.4708
																									M281.0257T3	2.40662	1.267																M803.5644T17	2.7716	1.4707
																									M583.3133T10	2.40564	1.2664																M277.9426T17	2.7698	1.4698
																									M271.1667T7	2.40419	1.2656																M344.2527T11	0.36129	-1.4688
																									M394.8422T18	2.40298	1.2648																M407.1717T9	2.7666	1.4681
																									M378.1674T17	2.40223	1.2644																M446.8327T18	2.7628	1.4661
																									M394.7475T1	0.416458	-1.2637																M648.8543T17	2.7615	1.4655
																									M198.9564T3	0.416615	-1.2632																M488.8294T18	0.36217	-1.4653
																									M118.9258T11	2.4001	1.2631																M168.8354T1	2.7609	1.4651
																									M341.0471T7	0.416736	-1.2628																M332.8443T17	2.7592	1.4642
																									M316.1669T9	2.39889	1.2624																M236.9847T7	0.36254	-1.4638
																									M595.4T16	2.39687	1.2612																M380.2478T13	0.36284	-1.4626
																									M328.2318T13	2.39607	1.2607																M552.368T13	0.36291	-1.4623
																									M274.9765T3	0.417711	-1.2594																M586.2889T11	0.36299	-1.462
																									M437.1621T10	0.417763	-1.2593																M95.9504T13	0.36312	-1.4615
																									M748.2363T16	0.417868	-1.2589																M498.3207T14	2.7531	1.4611
																									M101.0596T8	0.418113	-1.2581																M312.157T7	0.36357	-1.4597
																									M290.0886T9	2.39069	1.2574																M414.8288T18	0.3636	-1.4596
																									M425.1643T17	0.418725	-1.2559																M340.2188T17	0.36389	-1.4584
																									M172.8672T18	0.419094	-1.2547																M226.0177T9.1	2.7459	1.4573
																									M297.2436T15.1	2.38624	1.2547																M230.0351T2	2.7411	1.4548
																									M467.3343T13	2.38544	1.2543																M703.7803T9	2.7402	1.4543
																									M828.3687T1	0.419199	-1.2543																M409.0056T11	2.7386	1.4535
																									M397.0036T8	0.419445	-1.2534																M658.3174T10	0.36513	-1.4535
																									M526.952T8	0.419657	-1.2527																M115.9196T11	0.36556	-1.4518
																									M275.0776T7	2.38197	1.2522																M236.0094T8	2.7354	1.4518
																									M324.9864T8	0.419921	-1.2518																M393.2923T13	2.7353	1.4517
																									M338.948T2	0.420186	-1.2509																M443.01T2	2.7349	1.4515
																									M336.1119T9	0.420274	-1.2506																M176.8999T2	2.7348	1.4514
																									M344.9288T2	0.420362	-1.2503																M282.9385T1	2.7344	1.4512
																									M368.8898T3	0.420451	-1.25																M343.9064T18	0.36579	-1.4509
																									M413.2048T7	2.37756	1.2495																M525.2712T9	2.7318	1.4499
																									M538.3158T15	0.420645	-1.2493																M832.6006T16	0.36628	-1.449
																									M80.9156T1	0.420787	-1.2488																M324.0703T11	2.7291	1.4484
																									M277.0696T8	0.420787	-1.2488																M247.0588T10	2.7286	1.4482
																									M320.891T17.1	0.420982	-1.2482																M667.3554T10	2.7249	1.4462
																									M209.0662T1	0.421532	-1.2463																M366.9854T2	2.7228	1.4451
																									M342.1673T7	2.37186	1.246																M195.1021T11.1	2.7221	1.4447
																									M628.3635T14	0.42171	-1.2457																M357.2076T12	2.7201	1.4437
																									M547.042T2	0.421781	-1.2454																M455.2925T11	2.7187	1.4429
																									M147.0289T3	2.37074	1.2453																M812.3944T1	2.7185	1.4428
																									M298.0547T11	0.421959	-1.2448																M385.0401T2	2.7144	1.4406
																									M173.0072T7	0.422137	-1.2442																M495.2106T7	0.36859	-1.4399
																									M496.3005T11	0.422244	-1.2439																M118.9258T11.1	0.36873	-1.4394
																									M816.3586T9	2.36832	1.2439																M154.0217T8	2.7111	1.4389
																									M443.866T0	2.36793	1.2436																M170.8324T1	2.7094	1.4379
																									M301.9892T3	0.422333	-1.2435																M276.0007T7	2.7073	1.4369
																									M358.8415T18	0.422529	-1.2429																M490.1669T17	2.7044	1.4353
																									M445.1359T10	0.422726	-1.2422																M224.8827T2	2.7016	1.4338
																									M393.1872T8	2.36351	1.2409																M321.0303T11	2.7008	1.4334
																									M186.9288T19	0.423567	-1.2393																M404.9342T3	2.7009	1.4334
																									M506.2895T13	2.36088	1.2393																M444.3336T16	0.3707	-1.4317
																									M78.9176T1	0.423747	-1.2388																M187.0412T2	2.6964	1.4311
																									M616.2854T17	2.35933	1.2384																M342.9136T2	2.6961	1.4308
																									M574.5688T1	0.423855	-1.2383																M429.9806T9	2.6951	1.4304
																									M244.1302T6	2.3581	1.2376																M625.2071T14	0.37116	-1.4299
																									M522.6013T1	0.424196	-1.2372																M434.2846T11	2.6908	1.428
																									M308.0836T11	0.424268	-1.2369																M233.0068T8	2.6904	1.4278
																									M326.8547T18	0.424394	-1.2365																M367.1352T11	2.6898	1.4275
																									M392.9742T8	0.424412	-1.2364																M609.3134T10	0.37189	-1.4271
																									M346.091T11	0.424646	-1.2357																M373.1086T2	2.6883	1.4267
																									M420.2327T11	2.35477	1.2356																M507.3208T14	0.3722	-1.4259
																									M439.889T20	2.35455	1.2354																M255.0875T9	2.6839	1.4243
																									M119.0588T7	2.35322	1.2346																M754.411T11	0.3728	-1.4235
																									M223.9415T10	2.35178	1.2337																M297.2436T15.1	0.37287	-1.4233
																									M367.0492T12	0.425894	-1.2314																M491.1032T7	2.6819	1.4233
																									M183.0059T1	0.426203	-1.2304																M240.0488T2.1	2.6816	1.4231
																									M251.1038T7	2.3439	1.2289																M526.3523T12	0.37307	-1.4225
																									M258.916T18	0.42684	-1.2282																M321.0439T11	0.37319	-1.422
																									M225.113T10	0.426985	-1.2277																M802.5611T16	2.6794	1.4219
																									M622.3348T12	2.33913	1.226																M150.0161T2	2.6776	1.421
																									M335.0865T4	2.33858	1.2256																M455.0085T11	2.6765	1.4204
																									M855.596T16	2.33852	1.2256																M387.021T11	2.6747	1.4194
																									M344.2527T11	2.33694	1.2246																M144.9224T14.1	0.37402	-1.4188
																									M200.0098T9	0.428064	-1.2241																M551.4328T16	0.37404	-1.4188
																									M340.7827T1	0.428266	-1.2234																M402.1639T17	0.37405	-1.4187
																									M113.9251T13	2.33378	1.2227																M467.1927T10	2.6708	1.4173
																									M568.0755T2	0.428467	-1.2227																M464.9911T8	2.6697	1.4167
																									M201.0376T3	0.428504	-1.2226																M411.2371T11	0.37467	-1.4163
																									M327.062T10	0.428614	-1.2223																M435.2968T13	0.37468	-1.4163
																									M629.3211T14	0.428688	-1.222																M257.9136T0	0.37469	-1.4162
																									M144.9422T18	2.3304	1.2206																M286.9344T2	2.6648	1.414
																									M603.3063T14	0.429148	-1.2204																M476.3315T12	2.6627	1.4129
																									M612.3884T15	2.32943	1.22																M299.0483T11	2.6612	1.4121
																									M156.9745T1	2.32937	1.2199																M128.9738T18	0.37583	-1.4118
																									M611.3636T10	0.429332	-1.2198																M574.3241T10	0.376	-1.4112
																									M115.9196T12.1	2.32861	1.2195																M454.2899T11	2.6578	1.4102
																									M197.0062T7	0.429479	-1.2194																M324.0785T8	2.6575	1.4101
																									M195.1021T11.1	0.429609	-1.2189																M369.2286T11	2.6576	1.4101
																									M435.2968T13	2.32758	1.2188																M102.9745T9	2.6558	1.4092
																									M383.1899T17	2.32726	1.2186																M384.0153T11	2.6548	1.4086
																									M446.3362T16	2.32666	1.2183																M174.9552T2	0.37683	-1.408
																									M269.088T2	0.430071	-1.2173																M282.9582T2	2.6514	1.4068
																									M406.1957T10	0.430145	-1.2171																M480.3T15	0.37727	-1.4063
																									M564.2494T10	0.430237	-1.2168																M117.9274T10	0.37762	-1.405
																									M661.2196T6	2.32374	1.2165																M578.2195T15	0.37784	-1.4042
																									M403.0893T10	0.430515	-1.2159																M671.2932T17	0.3779	-1.4039
																									M972.6145T15	2.32142	1.215																M805.5801T14	0.37809	-1.4032
																									M502.2948T15	2.31992	1.2141																M647.2568T11	0.37817	-1.4029
																									M395.1901T11	0.431072	-1.214																M312.1181T6	0.37832	-1.4023
																									M334.0218T8	0.431239	-1.2135																M108.9383T18	0.37857	-1.4014
																									M297.059T7	0.431351	-1.2131																M310.2108T13	0.37876	-1.4007
																									M638.3323T9	0.431779	-1.2116																M293.1796T16	0.37923	-1.3989
																									M775.5978T17	2.31412	1.2105																M194.9052T17	2.6365	1.3986
																									M258.9824T1	0.432171	-1.2103																M519.1289T9	2.6356	1.3981
																									M826.5612T17	2.31348	1.2101																M688.3429T13	0.3796	-1.3974
																									M754.411T11	2.31294	1.2097																M136.9087T17	2.6329	1.3966
																									M616.3529T15	0.432563	-1.209																M618.7872T18	0.37984	-1.3966
																									M247.0588T10	0.432638	-1.2087																M641.2956T15	0.37987	-1.3964
																									M580.8667T17	0.432732	-1.2085																M426.2657T13	0.38011	-1.3955
																									M462.9282T1	2.31016	1.208																M537.239T11	2.6306	1.3954
																									M368.162T10	0.433013	-1.2075																M113.9251T13	0.38016	-1.3953
																									M218.9818T19.1	2.30808	1.2067																M398.0069T8	2.6298	1.395
																									M229.1556T7	2.30776	1.2065																M453.2865T11	2.6285	1.3943
																									M213.0124T2.1	0.433351	-1.2064																M509.3361T12	0.38042	-1.3943
																									M827.5648T17	2.30707	1.2061																M468.1824T7	0.38056	-1.3938
																									M327.1355T11	0.433463	-1.206																M163.9405T0	0.38062	-1.3936
																									M294.9535T0	2.30404	1.2042																M533.1261T10	2.6271	1.3935
																									M576.5658T1	0.434179	-1.2037																M299.1117T7	0.38067	-1.3934
																									M450.8449T18	0.434311	-1.2032																M164.0344T4	2.6268	1.3933
																									M257.028T3	0.434631	-1.2021																M594.9955T11	2.6266	1.3932
																									M330.7541T1	0.434726	-1.2018																M320.9673T2	2.6255	1.3926
																									M335.8915T18	2.29716	1.1999																M431.12T9	2.6255	1.3926
																									M447.1158T8	2.29642	1.1994																M326.9843T2	2.6251	1.3923
																									M663.3604T12	2.29584	1.199																M803.5647T16	2.6246	1.3921
																									M348.0981T17	0.435635	-1.1988																M172.8294T17	2.6236	1.3915
																									M170.9434T3	0.435768	-1.1984																M703.3254T17	0.3813	-1.391
																									M372.9018T0	2.29437	1.1981																M496.305T13	2.6191	1.3891
																									M580.5598T1	0.435863	-1.1981																M117.9274T11	0.38191	-1.3887
																									M233.9306T18	2.29374	1.1977																M219.8622T18	2.6158	1.3873
																									M471.1868T8	2.29331	1.1974																M218.1224T6	2.6128	1.3856
																									M115.0025T3	2.29305	1.1973																M482.8127T18	0.38332	-1.3834
																									M259.0283T8	0.436281	-1.1967																M944.4997T8	2.6068	1.3823
																									M492.3268T11	0.436281	-1.1967																M239.0924T9	0.38366	-1.3821
																									M578.5629T1	0.436262	-1.1967																M244.0438T6	0.38373	-1.3818
																									M200.1187T16	2.29158	1.1963																M399.9853T2	2.6059	1.3818
																									M132.8991T17.1	2.29106	1.196																M609.3615T15	0.38376	-1.3817
																									M358.9756T2	0.436624	-1.1955																M611.2432T11	2.6044	1.3809
																									M319.1765T11	0.436662	-1.1954																M634.2653T10	0.38417	-1.3802
																									M237.038T7.1	2.28749	1.1938																M485.2583T13	2.6015	1.3794
																									M753.4074T11	2.2866	1.1932																M338.2705T17	0.38459	-1.3786
																									M402.0092T8	0.437503	-1.1926																M446.2192T9	2.5992	1.3781
																									M282.0598T10	0.43756	-1.1924																M600.2869T16	2.5984	1.3776
																									M240.0183T3	0.437637	-1.1922																M316.2575T13	0.38493	-1.3773
																									M477.2822T14	2.28504	1.1922																M521.9667T3	2.5977	1.3773
																									M122.893T18.1	0.437656	-1.1921																M398.9836T2	2.5977	1.3772
																									M510.665T1	0.437809	-1.1916																M476.2716T11	2.5961	1.3763
																									M226.1163T10	0.437828	-1.1915																M269.2123T16	0.38539	-1.3756
																									M388.106T6	2.28269	1.1907																M123.9453T18	0.38595	-1.3735
																									M493.245T10	0.438174	-1.1904																M213.9632T8	2.5903	1.3731
																									M374.1324T16	2.28045	1.1893																M339.2152T17	0.38613	-1.3728
																									M745.2969T16	0.438673	-1.1888																M688.2618T17	0.38617	-1.3727
																									M298.0078T2	0.438712	-1.1887																M398.0531T11	2.5882	1.372
																									M240.0957T8	2.27936	1.1886																M465.1933T10	2.5882	1.3719
																									M224.0616T13	2.27915	1.1885																M527.0079T11	2.5865	1.371
																									M464.7322T1	0.438904	-1.188																M327.062T10	2.5847	1.37
																									M114.933T12	2.27749	1.1874																M501.2237T15	2.5847	1.37
																									M379.0107T11	0.439155	-1.1872																M664.1972T14	0.38688	-1.37
																									M256.8464T17	0.439367	-1.1865																M753.4074T11	0.38689	-1.37
																									M437.2171T10	0.439425	-1.1863																M419.0642T12	2.5829	1.369
																									M187.0137T8	0.439618	-1.1857																M640.2927T15	0.38723	-1.3687
																									M419.0642T12	0.439696	-1.1854																M313.2388T12	0.38733	-1.3684
																									M114.933T13.1	2.27293	1.1846																M576.3227T10	0.3876	-1.3674
																									M450.1541T11	0.44016	-1.1839																M409.287T11	2.5787	1.3666
																									M386.1729T8	0.440238	-1.1836																M628.3476T10	0.38825	-1.3649
																									M776.5455T17	2.27144	1.1836																M270.0775T10	2.5747	1.3644
																									M626.3554T10	0.440645	-1.1823																M291.1969T14	0.38845	-1.3642
																									M324.0728T3	2.26886	1.182																M449.3107T11	0.38846	-1.3642
																									M255.0131T2	0.440839	-1.1817																M324.0486T11	2.573	1.3634
																									M479.2292T10	0.440878	-1.1816																M358.097T12	2.5724	1.3631
																									M806.2649T17	2.26793	1.1814																M805.5798T16	0.38882	-1.3628
																									M420.0505T2	0.441014	-1.1811																M421.884T18	0.38886	-1.3627
																									M339.0401T8	0.441287	-1.1802																M210.0824T9	0.38889	-1.3626
																									M456.2013T8	2.26608	1.1802																M168.9857T14	2.57	1.3618
																									M920.2326T2	2.26603	1.1802																M222.9893T3	0.38915	-1.3616
																									M307.1587T13	2.2646	1.1793																M338.948T2	2.5677	1.3605
																									M192.9892T2	0.441618	-1.1791																M249.0227T10	0.38962	-1.3599
																									M171.946T17	2.26347	1.1785																M471.1868T8	0.39064	-1.3561
																									M367.1588T10	0.441872	-1.1783																M487.0517T12	2.5598	1.356
																									M531.3007T11	2.26275	1.1781																M264.9476T3	2.5592	1.3557
																									M324.7627T1	0.442126	-1.1775																M381.1924T10	2.5582	1.3552
																									M334.1149T9	0.442126	-1.1775																M311.1677T10	0.39091	-1.3551
																									M180.8989T3	2.26009	1.1764																M450.3137T11	0.39092	-1.3551
																									M388.955T2	0.442791	-1.1753																M384.0473T4	2.5577	1.3549
																									M357.2076T12.1	0.442889	-1.175																M631.2956T10	0.39113	-1.3543
																									M358.097T12	0.442929	-1.1749																M312.9593T3	0.39119	-1.3541
																									M630.3583T9	2.25713	1.1745																M558.2035T8	2.5532	1.3523
																									M443.8659T18	2.25616	1.1739																M367.2129T10	2.5502	1.3506
																									M115.0025T2.1	2.2555	1.1734																M448.3075T11	0.39217	-1.3505
																									M482.2485T9	0.443597	-1.1727																M262.0779T11	2.5491	1.35
																									M218.1224T6	0.443833	-1.1719																M297.0513T11	2.549	1.3499
																									M415.0352T2	0.444089	-1.1711																M475.2683T11	2.5486	1.3497
																									M393.2289T11	0.444109	-1.171																M272.9577T2	2.5475	1.3491
																									M375.0225T2	0.444148	-1.1709																M480.2875T14	0.39269	-1.3485
																									M342.237T12	2.24992	1.1699																M714.2404T11	0.3927	-1.3485
																									M804.5755T16	2.24947	1.1696																M310.1641T10	0.39285	-1.348
																									M203.0363T2	0.444642	-1.1693																M600.2042T14	0.39289	-1.3478
																									M238.0774T18	2.24296	1.1654																M238.0723T9	0.39306	-1.3472
																									M311.1677T10	2.2424	1.1651																M223.9017T18	0.39315	-1.3468
																									M241.8825T19	2.2406	1.1639																M229.0576T3	0.39319	-1.3467
																									M520.6042T1	0.446369	-1.1637																M498.6389T1	2.5431	1.3466
																									M125.941T18	2.23699	1.1615																M487.1137T7	2.5418	1.3458
																									M433.2965T12	0.447347	-1.1605																M294.8308T18	2.5405	1.3451
																									M449.3645T17	2.23389	1.1595																M533.0249T11	2.54	1.3448
																									M752.2491T14	0.447668	-1.1595																M105.9347T18	0.3938	-1.3445
																									M333.0943T3	0.447888	-1.1588																M242.0999T11	2.5387	1.3441
																									M260.0171T8	0.448069	-1.1582																M475.3281T12	2.5385	1.344
																									M414.1653T8	2.2311	1.1577																M493.0687T12	2.5384	1.3439
																									M491.3233T11	0.44841	-1.1571																M516.2739T12	0.39407	-1.3435
																									M286.9344T2	0.448471	-1.1569																M388.955T2	2.5368	1.343
																									M276.941T2	0.448712	-1.1562																M151.1118T11	2.5359	1.3425
																									M279.0895T1	2.22836	1.156																M336.1119T9	2.5354	1.3422
																									M333.1115T9	0.448813	-1.1558																M580.8667T17	2.535	1.342
																									M802.5613T13	2.22806	1.1558																M186.9288T3	0.39472	-1.3411
																									M298.9707T3	0.448974	-1.1553																M447.146T17	2.5331	1.3409
																									M374.1574T6	2.22638	1.1547																M376.972T7	0.39486	-1.3406
																									M818.5561T17	2.22395	1.1531																M575.3196T10	0.39489	-1.3405
																									M543.34T17	2.22193	1.1518																M319.0714T7	0.3949	-1.3404
																									M395.2056T11	0.450167	-1.1514																M514.2666T10	0.39502	-1.34
																									M194.0452T7	0.450308	-1.151																M304.9144T0	0.39542	-1.3385
																									M280.063T2	0.45041	-1.1507																M487.0538T2	2.5287	1.3384
																									M88.9868T2	0.45045	-1.1506																M424.2476T13	0.39555	-1.338
																									M545.2703T14	2.21907	1.15																M802.5614T13	2.5275	1.3377
																									M199.1698T13	0.450735	-1.1496																M225.113T10.1	2.5271	1.3375
																									M210.0379T4	0.450816	-1.1494																M137.941T18	0.39616	-1.3358
																									M338.9822T15.1	2.21779	1.1491																M272.8129T1	2.5236	1.3355
																									M364.0477T8	0.451121	-1.1484																M620.3553T13	0.39639	-1.335
																									M201.9673T2	0.451243	-1.148																M335.8915T18	0.39659	-1.3343
																									M277.1081T10	0.451365	-1.1477																M378.1674T17	2.5214	1.3342
																									M449.1746T13	0.451345	-1.1477																M230.0127T6	2.521	1.334
																									M233.9467T18	2.21508	1.1474																M409.1639T17	0.39669	-1.3339
																									M205.9355T0	2.21298	1.146																M114.933T11	0.39711	-1.3324
																									M188.017T8	0.451916	-1.1459																M624.2042T14	0.39713	-1.3323
																									M375.8783T20	2.21278	1.1459																M459.0205T11	2.5179	1.3322
																									M716.2665T12	2.21151	1.145																M307.0802T11	2.5174	1.3319
																									M541.3028T13	2.21078	1.1445																M185.9932T2	2.5167	1.3315
																									M345.9301T17	0.452366	-1.1444																M266.1514T13	0.39735	-1.3315
																									M456.2583T4	2.21009	1.1441																M542.3376T17	0.39748	-1.331
																									M96.9589T2	0.452509	-1.144																M234.9739T9	2.5132	1.3295
																									M351.1105T1	0.452489	-1.144																M271.0939T7	0.39844	-1.3276
																									M293.2124T15	2.20946	1.1437																M838.2962T16	2.5089	1.3271
																									M357.2076T13	0.452591	-1.1437																M258.916T18	2.5089	1.327
																									M861.5509T17	2.20858	1.1431																M390.8921T3	0.39883	-1.3261
																									M132.8667T9	0.453309	-1.1414																M432.0139T2	2.5063	1.3256
																									M413.2186T10	0.453432	-1.1411																M117.9274T11.1	0.39909	-1.3252
																									M377.2338T11	0.453659	-1.1403																M120.9537T1	0.39912	-1.3251
																									M328.7569T1	0.454153	-1.1388																M196.1054T11	2.5055	1.3251
																									M476.2788T14	2.20177	1.1387																M274.003T6	2.5041	1.3243
																									M307.0028T3	0.454401	-1.1379																M412.967T12	2.5041	1.3243
																									M599.3198T10	2.20056	1.1379																M553.3714T13	0.39934	-1.3243
																									M707.1006T2	0.454442	-1.1378																M246.8865T14	0.39947	-1.3239
																									M374.1726T8	2.19877	1.1367																M170.9433T17	2.503	1.3237
																									M493.0687T12	0.45498	-1.1361																M342.8253T18	0.39976	-1.3228
																									M428.1611T17	0.455021	-1.136																M408.2842T11	2.5003	1.3221
																									M354.1504T17	2.19679	1.1354																M465.0371T11	2.4998	1.3218
																									M96.959T19	0.45529	-1.1351																M156.92T17	2.4992	1.3215
																									M503.2745T14	0.455311	-1.1351																M323.0452T11	2.4986	1.3211
																									M343.0916T8	2.19549	1.1345																M391.0329T11	2.4981	1.3209
																									M253.1082T11	0.455664	-1.134																M678.3123T16	2.496	1.3196
																									M456.6544T1	0.455643	-1.134																M187.0465T7	0.40067	-1.3195
																									M860.3919T8	2.19457	1.1339																M225.113T10	2.4941	1.3185
																									M233.9125T3	2.19423	1.1337																M180.8988T17	2.4928	1.3178
																									M338.7857T1	0.455809	-1.1335																M226.1163T10	2.4917	1.3172
																									M346.0522T11	0.455809	-1.1335																M271.902T18	0.40131	-1.3172
																									M439.889T0	2.19375	1.1334																M230.0726T7	0.40138	-1.317
																									M154.9272T2	0.455976	-1.133																M376.7018T11	0.40169	-1.3159
																									M560.2046T12	0.455996	-1.1329																M397.0496T11	2.4861	1.3139
																									M209.0426T7	2.19197	1.1322																M261.9783T7	0.40228	-1.3137
																									M379.0693T2	2.19159	1.132																M403.1585T17	2.4841	1.3127
																									M445.2965T12	0.456288	-1.132																M102.9875T1	0.40265	-1.3124
																									M241.0969T11	0.456392	-1.1316																M261.0746T11	2.4835	1.3124
																									M326.7598T1	0.456517	-1.1313																M299.223T13	2.4832	1.3122
																									M140.917T1	0.456538	-1.1312																M115.9196T12.1	0.40278	-1.3119
																									M602.3028T14	0.456558	-1.1311																M276.941T2	2.4822	1.3116
																									M459.9129T1	0.456767	-1.1305																M291.8839T0	0.40337	-1.3098
																									M223.9265T17	0.457038	-1.1296																M300.0165T3	0.40352	-1.3093
																									M605.2951T10	2.1879	1.1295																M223.9415T10	0.40397	-1.3077
																									M546.2978T11	0.457582	-1.1279																M342.1673T7	0.40402	-1.3075
																									M453.2323T12	2.18508	1.1277																M467.1788T7	0.40407	-1.3073
																									M597.3252T10	2.18508	1.1277																M306.9193T3	2.4744	1.3071
																									M130.9825T19	2.1846	1.1274																M240.0955T11	2.474	1.3068
																									M462.7354T1	0.458085	-1.1263																M320.8864T17	2.4734	1.3065
																									M335.1085T9	0.45819	-1.126																M134.8739T17	2.473	1.3063
																									M511.4007T17	2.18198	1.1256																M180.8989T0	2.4727	1.3061
																									M399.9853T2	0.458421	-1.1253																M262.8586T18	0.40462	-1.3054
																									M476.3315T12	0.458484	-1.125																M495.2609T10	2.4707	1.3049
																									M512.6619T1	0.458547	-1.1249																M400.8316T17	2.4695	1.3042
																									M593.4796T17	2.18041	1.1246																M338.8593T18	2.4688	1.3038
																									M410.8129T18	2.17955	1.124																M239.0924T11.1	2.4669	1.3027
																									M558.2035T8	0.4588	-1.124																M582.3421T12	0.40572	-1.3015
																									M338.146T10	0.458863	-1.1239																M115.0025T3	0.40577	-1.3013
																									M527.3556T12	2.17836	1.1232																M564.5854T1	2.4643	1.3012
																									M379.1796T16	2.17727	1.1225																M414.1354T17	2.4641	1.3011
																									M772.3242T15	0.459791	-1.121																M299.2593T15	0.40606	-1.3002
																									M456.7005T1	0.460087	-1.12																M450.7095T1	2.4609	1.2992
																									M566.3474T12	2.17292	1.1196																M94.9239T2	2.4596	1.2984
																									M334.7918T1	0.460257	-1.1195																M114.933T13.1	0.40692	-1.2972
																									M518.6072T1	0.46066	-1.1182																M623.2935T15	2.4575	1.2972
																									M293.1796T16	2.16962	1.1174																M595.4955T16	0.40695	-1.2971
																									M197.045T7	0.460999	-1.1172																M202.8814T17	2.456	1.2963
																									M516.61T1	0.461042	-1.117																M270.9897T8	0.40736	-1.2956
																									M331.1919T11	0.461106	-1.1168																M316.1669T9	0.40742	-1.2954
																									M608.3451T11	2.1683	1.1166																M503.2981T15	0.40745	-1.2953
																									M560.3001T13	0.461233	-1.1164																M563.2924T8	0.40756	-1.2949
																									M144.9225T11	2.16765	1.1161																M585.2859T11	0.40757	-1.2949
																									M521.9667T3	0.46134	-1.1161																M215.0417T2	0.40761	-1.2948
																									M487.0538T2	0.461382	-1.116																M270.9605T2	2.4524	1.2942
																									M347.2593T17	0.461553	-1.1155																M528.2646T9	0.40799	-1.2934
																									M646.8233T1	0.461659	-1.1151																M512.2952T10	2.451	1.2933
																									M411.1852T10	0.462193	-1.1134																M884.2808T14	2.45	1.2928
																									M467.3018T13	2.16347	1.1134																M246.0231T5	2.4497	1.2926
																									M482.8127T18	2.16314	1.1131																M201.0376T6	0.40842	-1.2919
																									M712.4051T15	2.16254	1.1127																M397.0036T8	2.4478	1.2915
																									M617.182T12	0.462599	-1.1121																M541.335T17	0.4086	-1.2913
																									M243.036T8	0.462834	-1.1114																M329.0622T11	2.4458	1.2903
																									M375.2181T13	0.462834	-1.1114																M600.286T9	2.4442	1.2894
																									M418.8465T18	2.15969	1.1108																M810.3975T1	2.443	1.2887
																									M411.059T8	0.463092	-1.1107																M92.9268T2	2.4412	1.2876
																									M147.9853T2	0.463371	-1.1098																M238.9316T3	2.4412	1.2876
																									M622.3348T11	0.463779	-1.1085																M372.1051T2	2.4361	1.2846
																									M714.8444T17	0.463757	-1.1085																M351.0699T8	0.41101	-1.2828
																									M316.9723T8	0.463973	-1.1079																M596.2738T14	0.41122	-1.282
																									M463.7688T18	2.15494	1.1077																M251.9986T2	2.4313	1.2817
																									M576.2042T14	2.15485	1.1076																M248.8999T19	2.4293	1.2805
																									M552.2475T8	0.464188	-1.1072																M489.1612T7	0.41169	-1.2804
																									M230.0351T2	0.46436	-1.1067																M270.0962T11	2.4266	1.279
																									M385.1695T8	0.464425	-1.1065																M518.3015T11	0.41209	-1.279
																									M279.2331T17	2.15123	1.1052																M423.1156T7	2.4257	1.2784
																									M347.0647T12	0.464943	-1.1049																M451.1414T9	2.4256	1.2783
																									M133.0647T9	0.464965	-1.1048																M279.158T12	2.4245	1.2777
																									M230.986T17	2.15058	1.1047																M595.4T16	0.4126	-1.2772
																									M162.8382T17	0.465138	-1.1043																M144.9422T18	0.41271	-1.2768
																									M185.9932T2	0.465419	-1.1034																M538.2689T17	2.4212	1.2758
																									M373.2025T11	0.465593	-1.1029																M831.5962T17	0.41312	-1.2754
																									M359.8715T18	2.14569	1.1015																M445.1359T10	2.4204	1.2752
																									M274.7925T1	0.466114	-1.1012																M543.2562T11	2.4158	1.2725
																									M475.3281T12	0.466222	-1.1009																M79.9555T13	0.41399	-1.2723
																									M196.0246T17	2.14473	1.1008																M680.2491T18	0.41412	-1.2719
																									M577.2905T14	0.466374	-1.1004																M368.9724T7	2.4146	1.2718
																									M607.2383T9	0.466657	-1.0996																M772.3242T15	2.4141	1.2715
																									M333.1096T7	2.14266	1.0994																M325.0366T7	2.4131	1.2709
																									M392.1834T8	2.1427	1.0994																M571.1216T10	2.413	1.2708
																									M525.2712T9	0.466788	-1.0992																M182.8994T18	2.4121	1.2703
																									M610.3243T17	2.14229	1.0992																M205.8394T18	0.41457	-1.2703
																									M383.1903T11	0.466875	-1.0989																M265.1481T13	0.41466	-1.27
																									M176.8999T3	2.14128	1.0985																M202.0255T9	2.4115	1.2699
																									M158.0142T2	0.46705	-1.0983																M407.0421T12	2.41	1.269
																									M169.0109T2	0.467355	-1.0974																M550.2566T12	2.4095	1.2688
																									M221.004T6	2.13959	1.0973																M334.1149T9	2.4083	1.268
																									M432.0139T2	0.467639	-1.0965																M592.8368T18	2.408	1.2678
																									M651.098T4	2.13757	1.096																M139.9367T18	0.41534	-1.2676
																									M192.0271T7	0.467858	-1.0958																M392.2893T13	2.406	1.2667
																									M339.2T16	2.13707	1.0956																M666.2777T16	2.405	1.266
																									M406.684T1	0.467924	-1.0956																M431.2208T12	2.4032	1.2649
																									M464.6425T1	0.46799	-1.0955																M764.2927T17	0.41623	-1.2646
																									M588.3035T10	0.467968	-1.0955																M566.2507T13	0.41628	-1.2644
																									M363.2182T12	0.468143	-1.095																M315.0418T1	2.4012	1.2638
																									M706.7787T1	0.468494	-1.0939																M490.9947T2	0.41662	-1.2632
																									M280.0382T2	0.469087	-1.0921																M350.8587T18	0.41676	-1.2627
																									M172.0971T8	0.469175	-1.0918																M195.1021T11	2.3993	1.2626
																									M860.8479T17	0.469241	-1.0916																M232.0084T6	2.3992	1.2625
																									M170.9433T17	0.469307	-1.0914																M189.9309T19.1	0.41691	-1.2622
																									M487.0517T12	0.469307	-1.0914																M262.0263T10	2.3984	1.2621
																									M307.0349T2	0.469351	-1.0912																M531.7567T18	0.41712	-1.2615
																									M260.9802T1	0.469395	-1.0911																M196.8844T3	0.41727	-1.261
																									M578.9529T3	0.469462	-1.0909																M468.3335T15	0.41729	-1.2609
																									M343.2492T11	2.12988	1.0908																M211.996T2	2.3961	1.2607
																									M355.1584T16	2.12993	1.0908																M738.2772T17	0.41736	-1.2606
																									M269.1314T11	0.46955	-1.0907																M244.0366T9	0.41757	-1.2599
																									M297.1533T16	2.12961	1.0906																M407.2808T11	2.3948	1.2599
																									M548.2979T17	2.12925	1.0903																M394.0759T4	2.3937	1.2593
																									M407.0218T2	0.469726	-1.0901																M562.5885T1	2.3938	1.2593
																									M446.9363T1	2.12852	1.0899																M608.3193T17	0.41774	-1.2593
																									M630.3421T12	0.469903	-1.0895																M315.0597T7	0.41784	-1.259
																									M160.9754T1	0.470057	-1.0891																M378.9188T3	2.3933	1.259
																									M475.0093T2	0.470079	-1.089																M221.004T6	0.4179	-1.2588
																									M631.3456T12	0.470168	-1.0887																M358.1277T7	0.4182	-1.2577
																									M347.068T2	0.470788	-1.0869																M147.9409T18	2.3909	1.2575
																									M217.119T3	2.12373	1.0866																M267.1241T12	2.3908	1.2575
																									M339.1454T9	2.12319	1.0862																M273.2345T17	0.41839	-1.2571
																									M723.3219T8	2.12265	1.0859																M283.8932T18	0.41858	-1.2564
																									M291.8839T0	2.12184	1.0853																M511.2918T10	2.3887	1.2562
																									M388.9719T8	0.471387	-1.085																M241.029T1	2.3874	1.2555
																									M584.3445T12	2.12121	1.0849																M516.2948T11	0.41896	-1.2551
																									M379.1589T11	0.47152	-1.0846																M172.8293T1	2.3859	1.2545
																									M215.0017T9	2.12022	1.0842																M407.0219T2	2.3851	1.254
																									M191.9456T9	2.11999	1.0841																M333.1115T9	2.3843	1.2536
																									M273.146T7	2.12004	1.0841																M646.857T17	2.3839	1.2533
																									M415.1968T10	0.471743	-1.0839																M540.3316T17	0.41951	-1.2532
																									M296.9737T3	0.471898	-1.0834																M119.9458T2	2.3833	1.2529
																									M747.3694T8	0.472054	-1.083																M399.0134T7	2.3831	1.2529
																									M241.1191T8	2.11829	1.0829																M235.1086T7	2.381	1.2516
																									M369.2286T11	0.472077	-1.0829																M318.891T18	2.3808	1.2515
																									M409.0187T2.1	0.47221	-1.0825																M653.2734T11	0.42002	-1.2515
																									M405.0003T2	0.472344	-1.0821																M462.0638T4	2.3795	1.2507
																									M213.0223T9	0.472545	-1.0815																M439.889T20	0.42044	-1.25
																									M279.0488T7	2.11591	1.0813																M177.0105T7	0.42069	-1.2492
																									M716.2932T15	2.11439	1.0802																M714.8444T17	2.3767	1.249
																									M206.9883T3	0.473059	-1.0799																M369.8613T18	0.42081	-1.2488
																									M660.2607T17	2.1139	1.0799																M261.0076T7	2.3731	1.2468
																									M803.3667T9	2.11256	1.079																M327.0797T12	2.3721	1.2462
																									M275.8798T18	2.11135	1.0782																M630.3583T9	0.42221	-1.244
																									M504.2683T14	0.473709	-1.0779																M597.3252T10	0.42245	-1.2431
																									M409.1639T17	2.10962	1.077																M523.0014T12	2.3654	1.2421
																									M117.0182T3.1	0.474271	-1.0762																M327.218T11	0.4229	-1.2416
																									M146.9603T10.1	2.10761	1.0756																M424.1983T9	2.3644	1.2415
																									M216.909T2.1	0.474496	-1.0756																M257.0669T7	0.42314	-1.2408
																									M480.9546T2	0.474586	-1.0753																M265.181T16	0.42329	-1.2403
																									M885.5504T16	2.10717	1.0753																M193.8763T18	2.3624	1.2402
																									M573.4537T16	2.10704	1.0752																M96.9582T13	0.42351	-1.2395
																									M421.2222T12	0.474676	-1.075																M194.9052T17.1	2.3606	1.2391
																									M457.245T11	0.474744	-1.0748																M407.0218T2	2.3603	1.239
																									M336.7888T1	0.474766	-1.0747																M240.0957T8	0.42397	-1.238
																									M455.2746T12	0.474834	-1.0745																M311.1503T9	2.3539	1.235
																									M675.294T14	0.474947	-1.0742																M420.8418T18	0.4249	-1.2348
																									M514.3027T10	0.475014	-1.0739																M218.9818T19.1	0.42511	-1.2341
																									M957.184T2	2.10513	1.0739																M213.0124T2.1	2.3522	1.234
																									M510.1888T10	0.475127	-1.0736																M390.7098T1	2.3522	1.234
																									M335.1018T10	2.10447	1.0734																M409.238T17	0.42515	-1.234
																									M309.2073T14	2.10393	1.0731																M646.2532T11	0.42516	-1.2339
																									M201.1127T8	2.10385	1.073																M542.2699T9	2.3516	1.2337
																									M419.2294T11	2.10256	1.0721																M609.3224T17	0.42544	-1.233
																									M102.9745T9	0.475737	-1.0718																M107.9304T18	0.42562	-1.2324
																									M316.8749T18	2.10194	1.0717																M511.4007T17	0.42568	-1.2322
																									M371.1706T10	0.475783	-1.0716																M346.0559T2.1	2.3491	1.2321
																									M376.2191T8	2.10146	1.0714																M639.2374T6	0.42574	-1.2319
																									M356.1608T16	2.10137	1.0713																M584.271T8	0.4258	-1.2318
																									M375.9938T3	0.475919	-1.0712																M273.0441T9	2.348	1.2315
																									M859.8905T8	2.10005	1.0704																M401.0046T2	2.3465	1.2305
																									M255.0963T7	2.09859	1.0694																M132.9224T9	2.346	1.2302
																									M422.1826T10	0.476531	-1.0694																M437.2912T13	2.3449	1.2296
																									M432.9488T3	0.476554	-1.0693																M116.9202T10	0.42647	-1.2295
																									M239.9971T8	0.476576	-1.0692																M532.9916T7	2.3446	1.2293
																									M299.004T6	0.476872	-1.0683																M502.2948T15	0.42662	-1.229
																									M421.8431T18	2.09666	1.0681																M179.0332T2	2.3434	1.2286
																									M304.9144T0	2.0963	1.0679																M200.0616T8	0.42687	-1.2281
																									M816.2936T14	0.477099	-1.0676																M314.115T8	0.42698	-1.2278
																									M225.9827T2	0.47719	-1.0674																M594.3415T16	0.42713	-1.2272
																									M485.2583T13	2.09428	1.0665																M407.0469T8	2.3409	1.2271
																									M695.1324T12	2.09363	1.066																M235.926T0	0.42727	-1.2268
																									M290.1095T12	0.477692	-1.0658																M404.161T17	2.3405	1.2268
																									M531.2821T9	0.477692	-1.0658																M391.2859T13	2.3402	1.2267
																									M253.9814T2	0.477715	-1.0657																M352.8541T18	0.42761	-1.2256
																									M254.9391T9	2.09319	1.0657																M331.9979T2	2.3376	1.225
																									M376.7018T11	2.09227	1.0651																M145.9226T12	0.42782	-1.2249
																									M202.8814T17	0.477966	-1.065																M315.0295T8	2.337	1.2246
																									M325.1846T16	2.09157	1.0646																M277.0672T9	0.42825	-1.2235
																									M270.2077T12	2.091	1.0642																M558.5944T1	2.3348	1.2233
																									M447.1933T11	0.478469	-1.0635																M308.0836T11	2.3344	1.223
																									M684.2616T14	0.478492	-1.0635																M248.9T3	0.42847	-1.2227
																									M179.0557T7	0.478767	-1.0626																M506.627T1	2.3331	1.2223
																									M264.0056T10	0.478904	-1.0622																M335.1085T9	2.3322	1.2217
																									M536.9813T8	0.479065	-1.0617																M220.0613T8	0.4289	-1.2213
																									M167.0202T3	0.479088	-1.0616																M316.0047T7	0.42892	-1.2212
																									M708.7756T1	0.479088	-1.0616																M452.7065T1	2.3314	1.2212
																									M523.0014T12	0.479134	-1.0615																M424.8187T18	0.42896	-1.2211
																									M278.1149T7	2.08685	1.0613																M705.1833T6	0.42895	-1.2211
																									M345.902T19	2.08611	1.0608																M267.1528T13	0.42993	-1.2178
																									M138.8743T1	0.479501	-1.0604																M338.9399T3	2.3259	1.2178
																									M225.0623T2	0.479501	-1.0604																M510.665T1	2.3257	1.2177
																									M245.1142T3	2.08529	1.0602																M207.8365T18	0.43019	-1.217
																									M324.8592T18	2.08459	1.0598																M309.1071T8	0.43025	-1.2168
																									M321.0439T11	2.08429	1.0596																M347.0647T12	2.324	1.2166
																									M268.9595T3	0.479823	-1.0594																M237.9301T18	0.43032	-1.2165
																									M427.0109T2	0.479823	-1.0594																M231.1348T7	0.4307	-1.2152
																									M333.0964T7	2.08394	1.0593																M628.3456T15	2.3218	1.2152
																									M225.8971T1.1	2.08377	1.0592																M125.941T18	0.43115	-1.2138
																									M283.1189T11	0.480192	-1.0584																M298.247T15	0.43122	-1.2135
																									M341.2336T12	2.08199	1.058																M278.8535T18	0.43166	-1.212
																									M529.1817T13	0.480423	-1.0576																M298.0547T11	2.316	1.2116
																									M355.1279T7	0.480792	-1.0565																M358.9756T2	2.316	1.2116
																									M646.857T17	0.480792	-1.0565																M236.8562T2	2.3156	1.2114
																									M130.9915T8	2.07943	1.0562																M375.2181T11	2.3151	1.2111
																									M294.1129T8	0.480908	-1.0561																M481.8775T19	0.43198	-1.211
																									M427.1585T17	0.48107	-1.0556																M358.8415T18	2.3146	1.2108
																									M154.0217T8	0.481209	-1.0552																M326.8547T18	2.3141	1.2104
																									M425.0812T12	0.481255	-1.0551																M677.3098T17	0.43229	-1.2099
																									M243.1241T8	2.07762	1.0549																M197.9018T1.1	0.4324	-1.2095
																									M235.926T0	2.07697	1.0545																M517.9885T8	2.3115	1.2088
																									M224.0615T10	2.07589	1.0537																M258.0078T9	2.3105	1.2082
																									M515.2869T9	0.481765	-1.0536																M341.1971T14	0.43289	-1.2079
																									M437.1622T10	0.481788	-1.0535																M517.2984T11	0.43326	-1.2067
																									M555.1303T12	2.07434	1.0527																M550.8002T18	0.43326	-1.2067
																									M600.9946T3	2.07447	1.0527																M850.5611T16	0.43326	-1.2067
																									M202.9973T1	0.482114	-1.0526																M374.0003T3	2.3072	1.2062
																									M693.3298T9	2.07417	1.0525																M504.6305T1	2.3053	1.205
																									M593.4787T16	2.07391	1.0524																M870.5483T16	2.3049	1.2047
																									M328.1294T17	0.482323	-1.0519																M657.3139T10	0.43399	-1.2043
																									M224.0616T9	2.07211	1.0511																M267.1438T13	0.43432	-1.2032
																									M392.8468T18	2.07151	1.0507																M500.6362T1	2.3024	1.2032
																									M266.9947T9	0.482789	-1.0506																M478.2453T11	2.3024	1.2031
																									M414.8288T18	2.07095	1.0503																M511.9715T8	2.3014	1.2025
																									M444.0116T2	0.483022	-1.0498																M202.0505T10	2.3008	1.2022
																									M550.8002T18	2.06894	1.0489																M444.9597T7	0.43462	-1.2022
																									M971.6109T15	2.06864	1.0487																M344.9288T2	2.3008	1.2021
																									M855.6599T17	0.483442	-1.0486																M186.0449T2	2.2999	1.2015
																									M403.0122T2	0.483629	-1.048																M526.9747T7	2.2993	1.2012
																									M473.2762T12	2.06641	1.0471																M414.2043T10	2.2981	1.2004
																									M246.9615T2	0.48398	-1.047																M496.2644T10	2.2979	1.2003
																									M467.2656T10	0.484027	-1.0469																M455.2746T12	0.43538	-1.1996
																									M344.2525T11	2.06582	1.0467																M233.9125T3	0.43552	-1.1992
																									M527.3556T12.1	2.06543	1.0465																M259.0761T7	0.4358	-1.1983
																									M433.2812T11	0.484262	-1.0461																M269.1314T11	2.2931	1.1973
																									M204.0049T8	0.484332	-1.0459																M198.9564T3	2.2929	1.1972
																									M174.0011T2	0.484379	-1.0458																M553.3267T14	0.43618	-1.197
																									M202.0408T2	0.484614	-1.0451																M242.1227T8	0.43632	-1.1965
																									M513.2712T10	0.484731	-1.0448																M309.2074T13	0.43637	-1.1964
																									M671.2932T17	2.06305	1.0448																M367.0196T4	2.2916	1.1963
																									M369.1745T10	0.484778	-1.0446																M116.9272T12	0.43642	-1.1962
																									M291.8839T18	2.06254	1.0444																M562.2891T8	0.43644	-1.1961
																									M189.0107T8	0.485178	-1.0434																M744.2937T16	2.291	1.196
																									M267.0989T4	2.05994	1.0426																M714.3091T10	2.2903	1.1956
																									M217.8651T18	0.485555	-1.0423																M594.2607T10	0.4368	-1.195
																									M610.3603T10	0.485578	-1.0423																M150.0548T6	2.2869	1.1934
																									M117.9274T11.1	2.05944	1.0422																M578.2658T11	0.43743	-1.1929
																									M310.8576T18	2.05935	1.0422																M802.5613T13	2.2839	1.1915
																									M370.1779T10	0.485649	-1.042																M377.164T17	2.2833	1.1911
																									M338.8593T18	0.486003	-1.041																M454.7036T1	2.2825	1.1906
																									M192.9281T15	0.48605	-1.0408																M464.7322T1	2.2824	1.1906
																									M181.8967T18	2.05698	1.0405																M254.9264T3	0.43821	-1.1903
																									M138.9199T1	0.486239	-1.0402																M273.0416T8	2.282	1.1903
																									M304.9148T3	2.0555	1.0395																M379.2159T13	0.43842	-1.1896
																									M242.0645T3	0.486547	-1.0393																M647.325T10	2.2807	1.1895
																									M773.5821T17	0.486902	-1.0383																M281.9926T2	2.2799	1.189
																									M410.2273T9	0.487068	-1.0378																M560.5915T1	2.2797	1.1889
																									M220.0612T9	0.487163	-1.0375																M493.3294T11	2.2792	1.1885
																									M481.8775T19	2.05204	1.037																M206.0453T7	2.2789	1.1883
																									M348.9768T2	0.487567	-1.0364																M197.031T2	2.2786	1.1881
																									M682.8105T17	0.487543	-1.0364																M104.9527T17	2.2783	1.1879
																									M218.9818T18	2.05065	1.0361																M290.1095T12	2.2779	1.1877
																									M367.213T10	0.488162	-1.0345																M871.552T16	2.2773	1.1873
																									M314.9493T2	0.48821	-1.0344																M233.9467T18	0.43938	-1.1865
																									M389.2702T13	2.04826	1.0344																M657.3325T11	0.43956	-1.1859
																									M267.1603T12	0.488234	-1.0343																M224.0616T9	0.43959	-1.1858
																									M299.2592T16	2.04788	1.0341																M596.3943T17	0.43976	-1.1852
																									M146.9376T18	0.4884	-1.0339																M477.2905T10	0.43984	-1.1849
																									M589.2333T8	0.4884	-1.0339																M413.0426T9	0.43991	-1.1847
																									M468.3086T8	2.04679	1.0334																M632.3571T15	0.44005	-1.1843
																									M474.2795T12	2.04654	1.0332																M309.2073T14	0.44019	-1.1838
																									M661.345T11	2.04599	1.0328																M635.338T17	0.44024	-1.1836
																									M188.0446T2	0.48895	-1.0323																M319.0332T11	2.2712	1.1835
																									M224.9544T2	0.489141	-1.0317																M433.1901T12	0.44045	-1.183
																									M116.9202T10	2.04319	1.0308																M747.5664T16	0.44065	-1.1823
																									M528.1784T13	0.4901	-1.0289																M246.9364T19.1	2.2689	1.182
																									M176.0379T7	2.04028	1.0288																M312.9533T8	2.2676	1.1812
																									M224.9794T2	0.490124	-1.0288																M315.2541T13	0.44098	-1.1812
																									M704.2497T15	0.490148	-1.0287																M860.8479T17	2.2667	1.1806
																									M178.8969T2	2.04007	1.0286																M824.5458T16	0.4412	-1.1805
																									M405.1924T10	0.490196	-1.0286																M241.8825T19	0.44122	-1.1804
																									M357.0936T12	0.490268	-1.0284																M524.2696T11	0.44124	-1.1804
																									M365.9879T6	0.490436	-1.0278																M181.0472T8	2.2662	1.1803
																									M129.0183T2	2.03878	1.0277																M437.1622T10	2.2651	1.1795
																									M279.0599T2	0.490653	-1.0272																M268.147T13	0.44204	-1.1778
																									M401.164T17	0.490822	-1.0267																M360.0682T3	2.2623	1.1778
																									M462.6458T1	0.490966	-1.0263																M217.8651T18	2.2618	1.1775
																									M223.014T8	0.491063	-1.026																M670.2897T17	0.44218	-1.1773
																									M254.9169T19	0.491063	-1.026																M254.034T7	0.44227	-1.177
																									M402.7794T1	0.491425	-1.025																M224.9544T2	2.2598	1.1762
																									M526.9747T7	0.491425	-1.025																M274.9765T3	2.2599	1.1762
																									M350.0918T8	0.491521	-1.0246																M481.3023T15	0.44267	-1.1757
																									M201.0375T2	0.491594	-1.0244																M409.0187T2.1	2.2582	1.1752
																									M272.9917T1	0.491642	-1.0243																M615.3353T9	0.44306	-1.1744
																									M492.8063T18	2.0338	1.0242																M322.0216T7	0.44345	-1.1731
																									M299.149T13	2.03211	1.023																M336.115T12	2.2549	1.1731
																									M593.2978T11	2.03219	1.023																M467.1726T10	2.255	1.1731
																									M526.3521T12	2.03202	1.0229																M366.1749T11	0.44379	-1.1721
																									M113.9251T12.1	2.03169	1.0227																M207.0116T8	2.2514	1.1708
																									M135.8936T17	0.492271	-1.0225																M132.8667T9	2.2512	1.1707
																									M235.9871T10	0.492247	-1.0225																M492.8322T17	2.2512	1.1707
																									M300.0186T7	0.492344	-1.0222																M679.2955T10	0.4443	-1.1704
																									M622.1339T2	2.03058	1.0219																M284.1224T9	2.2503	1.1701
																									M568.8796T1	0.492587	-1.0216																M880.2679T16	2.2485	1.169
																									M439.889T1	2.02955	1.0212																M502.6333T1	2.2484	1.1689
																									M370.1577T10	0.492756	-1.0211																M268.1274T12	2.2478	1.1685
																									M374.2221T8	2.02934	1.021																M264.0879T8	2.2474	1.1683
																									M933.2451T2	2.02889	1.0207																M894.5484T17	0.44526	-1.1673
																									M594.3969T16	2.02864	1.0205																M330.237T10	0.44549	-1.1665
																									M694.1295T12	2.02799	1.0201																M393.9683T2	2.2445	1.1664
																									M93.033T7	0.49334	-1.0194																M584.2826T11	0.44554	-1.1664
																									M747.5666T15	0.493316	-1.0194																M279.0488T7	0.4457	-1.1659
																									M532.9916T7	0.493535	-1.0188																M495.2971T11	2.2428	1.1653
																									M474.2632T13	2.02606	1.0187																M379.0107T11	2.2427	1.1652
																									M366.9581T3	0.493852	-1.0179																M392.7507T1	2.2413	1.1643
																									M136.9087T17	0.4939	-1.0177																M223.9264T17	2.2411	1.1642
																									M277.1197T7	2.0247	1.0177																M640.2933T16	0.44621	-1.1642
																									M347.0228T2	2.02466	1.0177																M446.6716T1	2.2409	1.1641
																									M384.9601T8	0.493925	-1.0176																M421.0998T9	2.2406	1.1639
																									M850.5609T16	2.0245	1.0176																M425.0812T12	2.2403	1.1637
																									M325.1326T17	0.494071	-1.0172																M209.0426T7	0.44639	-1.1636
																									M269.0257T2	0.49412	-1.0171																M609.2541T9	2.2401	1.1636
																									M361.9931T9	0.494169	-1.017																M384.1573T9	2.24	1.1635
																									M395.9921T8	0.494169	-1.0169																M447.2329T13	0.44652	-1.1632
																									M524.2578T10	2.02343	1.0168																M253.0178T10	2.2387	1.1627
																									M648.8203T1	0.494267	-1.0166																M209.0662T1	2.2385	1.1626
																									M200.9712T3	0.494364	-1.0164																M146.9376T18	2.2383	1.1624
																									M419.2067T11	2.02237	1.016																M462.7354T1	2.2369	1.1615
																									M508.2001T13	2.02163	1.0155																M332.751T1	2.2365	1.1612
																									M842.5559T17	2.02118	1.0152																M250.0414T7	0.44736	-1.1605
																									M427.8589T20	2.02081	1.0149																M364.0477T8	2.2351	1.1604
																									M331.9979T2	0.495172	-1.014																M380.161T17	2.235	1.1603
																									M482.3161T17	2.01943	1.0139																M180.0599T7	0.44744	-1.1602
																									M187.0412T2	0.495221	-1.0138																M448.6686T1	2.2342	1.1597
																									M222.0769T7	0.495246	-1.0138																M446.9062T5	0.44765	-1.1596
																									M163.8964T17.1	0.495909	-1.0118																M621.3587T13	0.44765	-1.1595
																									M281.9926T2	0.496253	-1.0108																M215.8682T18	0.44769	-1.1594
																									M345.902T0	2.01418	1.0102																M334.0408T2	2.2327	1.1588
																									M305.9178T0	2.01402	1.0101																M692.4824T1	2.2327	1.1588
																									M320.8864T17	0.496598	-1.0099																M262.0334T7	0.44792	-1.1587
																									M160.8411T18	0.496672	-1.0096																M298.0078T2	2.2326	1.1587
																									M566.3064T10	2.0126	1.0091																M607.3739T16	0.44795	-1.1586
																									M203.0015T8	0.496919	-1.0089																M437.2175T10	2.2322	1.1584
																									M438.1654T10	0.496944	-1.0089																M170.9434T3	2.2306	1.1574
																									M648.1243T11	2.01203	1.0087																M471.199T12	0.44853	-1.1567
																									M417.0987T7	0.497043	-1.0086																M601.2072T14	0.44873	-1.1561
																									M642.3419T13	0.497067	-1.0085																M361.9931T9	2.2273	1.1553
																									M371.1901T10.1	0.497216	-1.0081																M253.9814T2	2.227	1.1551
																									M721.1157T2	0.49724	-1.008																M217.8653T18	0.44911	-1.1549
																									M347.078T6	2.01041	1.0075																M147.0289T3	0.4492	-1.1546
																									M324.9781T2	0.497488	-1.0073																M208.9733T3	0.44933	-1.1541
																									M444.8912T17	0.497686	-1.0067																M372.9018T0	0.44947	-1.1537
																									M306.9193T3	0.497909	-1.0061																M453.1022T9	2.2247	1.1536
																									M226.9178T3	2.00771	1.0055																M87.9241T0	0.45008	-1.1518
																									M257.9136T0	2.00763	1.0055																M475.0093T2	2.2219	1.1518
																									M259.0761T7	2.00767	1.0055																M497.1172T10	2.222	1.1518
																									M261.0229T10	0.498206	-1.0052																M379.1586T17	2.2216	1.1516
																									M415.2707T11	0.498182	-1.0052																M127.8692T18	0.45015	-1.1515
																									M594.34T12	2.0069	1.005																M317.0632T7	0.45036	-1.1508
																									M443.866T19	2.00678	1.0049																M496.305T15	0.45058	-1.1502
																									M399.0134T7	0.49838	-1.0047																M442.6775T1	2.2192	1.1501
																									M404.7764T1	0.49843	-1.0046																M328.1622T11	0.45097	-1.1489
																									M679.2304T11	2.00634	1.0046																M271.1084T10	2.2161	1.148
																									M352.0628T2	0.498629	-1.004																M521.2439T13	2.2154	1.1476
																									M843.3227T9	0.498654	-1.0039																M475.8604T18	0.45162	-1.1468
																									M325.2023T12	2.00497	1.0036																M830.5921T17	0.45163	-1.1468
																									M458.6515T1	0.498902	-1.0031																M444.8912T17	2.214	1.1467
																									M406.7734T1	0.499027	-1.0028																M279.0895T1	0.45177	-1.1464
																									M581.2414T11	2.00389	1.0028																M297.2437T17.1	0.45176	-1.1464
																									M139.0002T3	0.499052	-1.0027																M298.8874T2	2.2123	1.1456
																									M356.8311T18	2.00264	1.0019																M343.0916T8	0.45227	-1.1447
																									M579.2221T15	2.00152	1.0011																M176.0379T7	0.45248	-1.1441
																									M458.2484T11	0.49985	-1.0004																M382.7218T1	2.2099	1.144
																									M174.8863T17	0.499975	-1.0001																M603.3145T11	2.2092	1.1436
																																											M115.0025T2.1	0.45265	-1.1435
																																											M329.0306T2	2.2083	1.1429
																																											M388.8743T18	2.2076	1.1425
																																											M281.1028T9	2.2071	1.1422
																																											M329.2337T10	0.45308	-1.1422
																																											M357.0936T12	2.2071	1.1422
																																											M147.938T18	2.2065	1.1418
																																											M859.8905T8	0.45332	-1.1414
																																											M289.0547T2	2.2057	1.1412
																																											M368.89T19	2.2045	1.1404
																																											M124.9903T2	0.45369	-1.1402
																																											M348.9768T2	2.2039	1.1401
																																											M346.101T17	2.2037	1.1399
																																											M512.8788T17	2.203	1.1395
																																											M617.274T13	0.45394	-1.1394
																																											M275.1252T6	0.45399	-1.1393
																																											M297.2436T15	0.45401	-1.1392
																																											M207.025T7	0.45408	-1.139
																																											M803.3667T9	0.45408	-1.139
																																											M311.8338T18	0.45415	-1.1388
																																											M425.2011T11	0.45418	-1.1387
																																											M492.3268T11	2.2014	1.1384
																																											M237.038T7.1	0.45434	-1.1382
																																											M383.9925T7	0.45441	-1.1379
																																											M278.077T2	2.2001	1.1376
																																											M328.1518T7	0.45456	-1.1374
																																											M233.9306T18	0.45478	-1.1368
																																											M396.7445T1	2.199	1.1368
																																											M165.0409T5	0.45482	-1.1366
																																											M241.0969T11	2.1973	1.1357
																																											M413.201T10	2.1969	1.1355
																																											M325.2023T12	0.45532	-1.135
																																											M263.0286T8	2.1958	1.1347
																																											M187.9903T2	2.1952	1.1344
																																											M265.1083T11	2.1945	1.1339
																																											M117.918T12	0.45591	-1.1332
																																											M366.9959T1	2.1927	1.1327
																																											M153.8675T17	2.1925	1.1326
																																											M214.987T7	0.45621	-1.1322
																																											M313.2387T16	0.45627	-1.1321
																																											M438.1654T10	2.1914	1.1319
																																											M444.6746T1	2.1911	1.1316
																																											M239.9246T1	0.45643	-1.1315
																																											M517.2425T14	2.1896	1.1307
																																											M205.9355T0	0.45731	-1.1287
																																											M230.1589T7	0.45735	-1.1286
																																											M341.1958T16	0.45744	-1.1284
																																											M598.29T16	2.186	1.1283
																																											M973.6273T15	0.45788	-1.1269
																																											M614.3319T9	0.45798	-1.1266
																																											M188.0446T2	2.1824	1.1259
																																											M394.7475T1	2.1811	1.1251
																																											M523.2617T12	0.45854	-1.1249
																																											M437.1621T10	2.1773	1.1225
																																											M270.2077T12	0.4594	-1.1222
																																											M244.9714T3	0.45942	-1.1221
																																											M622.3238T10	2.1764	1.122
																																											M168.8353T17	2.1762	1.1218
																																											M188.9767T9	2.1756	1.1214
																																											M264.028T3	2.1756	1.1214
																																											M447.3487T17	0.45966	-1.1214
																																											M479.302T11	0.45966	-1.1214
																																											M199.0042T7	2.1751	1.1211
																																											M220.0612T9	2.1738	1.1202
																																											M622.2899T15	2.1737	1.1202
																																											M871.5523T17	2.1724	1.1193
																																											M365.886T18	0.46072	-1.118
																																											M337.1789T13	0.46078	-1.1179
																																											M375.0225T2	2.1686	1.1168
																																											M611.2484T14	0.46151	-1.1156
																																											M440.6803T1	2.1665	1.1154
																																											M309.8567T18	0.46166	-1.1151
																																											M380.9467T3	0.46211	-1.1137
																																											M128.9738T20.1	2.1633	1.1132
																																											M716.7681T12	0.46237	-1.1129
																																											M171.946T2	2.162	1.1124
																																											M825.5491T17	0.46259	-1.1122
																																											M547.2226T9	2.1599	1.111
																																											M584.231T14	0.46305	-1.1108
																																											M233.9306T20	0.46306	-1.1107
																																											M172.0396T8	0.46326	-1.1101
																																											M624.2867T15	2.1582	1.1098
																																											M720.2576T11	0.46335	-1.1098
																																											M307.0028T3	2.1568	1.1089
																																											M491.3233T11	2.1555	1.108
																																											M173.9255T12	0.46409	-1.1075
																																											M707.1006T2	2.1545	1.1074
																																											M211.9078T20	0.4643	-1.1069
																																											M186.0458T7	0.46439	-1.1066
																																											M383.2918T16	0.46438	-1.1066
																																											M300.9024T19.1	2.1529	1.1063
																																											M326.9036T18	2.1528	1.1062
																																											M348.2031T9	2.1528	1.1062
																																											M94.9239T3	2.1524	1.1059
																																											M320.891T17.1	2.1524	1.1059
																																											M326.0885T4	2.1521	1.1058
																																											M144.9225T11	0.46468	-1.1057
																																											M385.9917T3	2.152	1.1057
																																											M515.3079T14	0.46474	-1.1055
																																											M308.01T3	2.1511	1.1051
																																											M215.1398T5	0.46508	-1.1045
																																											M716.2665T12	0.46508	-1.1044
																																											M181.9312T18	0.46528	-1.1038
																																											M530.3029T17	0.46559	-1.1029
																																											M140.917T1	2.1456	1.1014
																																											M247.0136T7	0.46606	-1.1014
																																											M297.0571T3	2.1456	1.1014
																																											M526.2849T14	0.46619	-1.101
																																											M130.0385T2	0.46633	-1.1006
																																											M650.14T11	0.46663	-1.0996
																																											M702.3223T17	0.46664	-1.0996
																																											M367.9913T17	0.46672	-1.0994
																																											M113.9251T12.1	0.46675	-1.0993
																																											M595.2489T13	2.1419	1.0989
																																											M117.0182T3.1	2.1418	1.0988
																																											M462.2983T11	0.46699	-1.0985
																																											M300.9024T18	2.1407	1.0981
																																											M178.8858T1	0.46718	-1.0979
																																											M607.2383T9	2.1398	1.0975
																																											M127.869T18	2.1387	1.0967
																																											M298.8875T0	2.1386	1.0967
																																											M465.004T7	2.1385	1.0966
																																											M335.1314T13	0.46765	-1.0965
																																											M578.3107T12	0.46769	-1.0964
																																											M322.9999T6	0.46781	-1.096
																																											M191.9456T9	0.46785	-1.0959
																																											M307.1587T13	0.46798	-1.0955
																																											M215.8681T17	2.1365	1.0953
																																											M298.247T17	0.46803	-1.0953
																																											M365.0374T2	2.1347	1.094
																																											M514.6128T1	2.134	1.0936
																																											M524.2789T14	0.46861	-1.0935
																																											M423.2395T11	2.1331	1.093
																																											M579.2691T11	0.46886	-1.0928
																																											M234.9837T2	2.1327	1.0927
																																											M467.2976T16	0.46898	-1.0924
																																											M251.1323T13	0.469	-1.0923
																																											M269.1398T9	2.1318	1.092
																																											M568.3628T16	0.46924	-1.0916
																																											M449.1746T13	2.1296	1.0906
																																											M547.0092T2	2.1289	1.0901
																																											M240.9286T17	2.126	1.0881
																																											M626.3554T10	0.47038	-1.0881
																																											M250.0334T7	0.47074	-1.087
																																											M367.0492T12	2.124	1.0868
																																											M325.981T2	2.1238	1.0866
																																											M155.0452T1	0.4709	-1.0865
																																											M181.0135T7	0.47111	-1.0858
																																											M652.2701T11	0.4712	-1.0856
																																											M197.031T3	0.47163	-1.0843
																																											M333.0964T7	0.47176	-1.0839
																																											M444.1599T11	2.1197	1.0839
																																											M168.8746T18	2.1187	1.0832
																																											M208.953T2	2.1181	1.0828
																																											M721.1157T2	2.1182	1.0828
																																											M439.2975T13	2.1176	1.0824
																																											M525.2823T14	0.4723	-1.0822
																																											M255.0131T2	2.1166	1.0817
																																											M477.3075T11	2.1148	1.0805
																																											M520.928T8	0.4729	-1.0804
																																											M544.2669T14	0.47298	-1.0802
																																											M316.8877T3	0.47329	-1.0792
																																											M552.2042T15	0.47329	-1.0792
																																											M185.0424T7	0.47337	-1.079
																																											M604.3187T15	2.1125	1.079
																																											M312.8762T3	0.4734	-1.0789
																																											M388.713T1	2.1121	1.0787
																																											M598.3086T15	0.47346	-1.0787
																																											M203.0362T7	0.47359	-1.0783
																																											M254.9169T19	2.1113	1.0781
																																											M851.5645T17	0.47431	-1.0761
																																											M239.9029T1	0.47436	-1.0759
																																											M201.1127T8	0.47458	-1.0753
																																											M508.1732T9	2.1069	1.0751
																																											M551.0166T11	2.1067	1.075
																																											M421.8431T18	0.47476	-1.0747
																																											M200.9858T7	2.1054	1.0741
																																											M452.9476T8	0.47495	-1.0741
																																											M532.2994T17	0.47508	-1.0738
																																											M309.1112T9	0.47535	-1.0729
																																											M244.1302T6	0.47546	-1.0726
																																											M118.9257T15	0.4755	-1.0725
																																											M460.2767T13	2.1026	1.0722
																																											M169.9885T2	2.1019	1.0717
																																											M247.0136T4	2.1017	1.0716
																																											M549.2531T12	2.1013	1.0713
																																											M262.0448T7	2.1011	1.0712
																																											M397.2212T10	0.47593	-1.0712
																																											M271.1667T7	2.1009	1.071
																																											M298.9707T3	2.1008	1.0709
																																											M660.2607T17	0.47611	-1.0706
																																											M174.0399T2	2.0995	1.0701
																																											M427.0109T2	2.0996	1.0701
																																											M377.0859T1	2.0988	1.0695
																																											M324.8592T18	0.47665	-1.069
																																											M371.9013T20	0.47667	-1.0689
																																											M390.0094T7	0.47686	-1.0683
																																											M325.1326T17	2.0967	1.0681
																																											M322.8932T2	2.0965	1.068
																																											M444.0116T2	2.0965	1.068
																																											M102.9556T17	2.0952	1.0671
																																											M154.9177T2	2.0952	1.0671
																																											M232.0002T8	2.095	1.0669
																																											M324.973T10	2.0946	1.0667
																																											M280.0427T2	2.0941	1.0664
																																											M437.1639T11	0.4776	-1.0661
																																											M101.9796T15	2.0935	1.0659
																																											M239.9971T8	2.0932	1.0657
																																											M512.6619T1	2.0916	1.0646
																																											M135.8936T17	2.0903	1.0637
																																											M335.1116T12	2.0899	1.0634
																																											M373.2025T11	2.0894	1.0631
																																											M453.9795T3	2.0885	1.0625
																																											M824.5458T17	0.47879	-1.0625
																																											M291.8839T18	0.47885	-1.0624
																																											M582.5571T1	2.0884	1.0624
																																											M280.9934T8	2.0871	1.0615
																																											M634.3347T17	0.47928	-1.061
																																											M125.872T18	2.0845	1.0597
																																											M608.3769T15	0.47987	-1.0593
																																											M257.9136T20	0.47991	-1.0592
																																											M209.9264T0	0.48009	-1.0586
																																											M306.0127T3	2.0828	1.0585
																																											M203.092T8	0.48015	-1.0584
																																											M510.882T17	2.0827	1.0584
																																											M245.1142T7	0.48018	-1.0583
																																											M260.9938T2	2.0823	1.0582
																																											M636.5211T1	2.0822	1.0581
																																											M683.2011T6	0.48026	-1.0581
																																											M113.9251T14.1	0.48081	-1.0565
																																											M205.052T1	2.0789	1.0558
																																											M341.0289T8	2.0789	1.0558
																																											M516.2865T15	2.0786	1.0556
																																											M264.0106T2	2.0777	1.055
																																											M418.8465T18	0.48138	-1.0547
																																											M339.2T16	0.48147	-1.0545
																																											M622.3348T12.1	0.4815	-1.0544
																																											M225.9827T2	2.0767	1.0543
																																											M196.0246T17	0.48157	-1.0542
																																											M850.5609T16	0.48171	-1.0538
																																											M195.0516T7	0.48176	-1.0536
																																											M476.2871T10	0.48177	-1.0536
																																											M513.9875T3	2.0755	1.0535
																																											M237.0768T10	2.0751	1.0532
																																											M197.0563T4	2.0748	1.053
																																											M481.8774T18	0.48196	-1.053
																																											M599.2097T10	2.0747	1.0529
																																											M310.1777T14	0.48207	-1.0527
																																											M612.2615T17	0.48219	-1.0523
																																											M353.1126T9	2.0734	1.052
																																											M562.3158T13	0.48229	-1.052
																																											M300.9024T20	2.0731	1.0518
																																											M804.5752T16	0.48244	-1.0516
																																											M224.0563T8	0.48277	-1.0506
																																											M441.0127T2	0.48288	-1.0503
																																											M304.9148T3	0.48292	-1.0501
																																											M335.1116T12.1	2.069	1.0489
																																											M237.0051T7	0.48337	-1.0488
																																											M393.3016T17	0.48342	-1.0487
																																											M138.9199T1	2.0685	1.0486
																																											M321.9688T2	2.0677	1.048
																																											M347.04T2.1	2.0674	1.0478
																																											M153.8676T17	2.0665	1.0472
																																											M393.2289T11	2.0665	1.0472
																																											M570.3686T16	0.48391	-1.0472
																																											M860.3919T8	0.48392	-1.0472
																																											M580.3629T13.1	0.4841	-1.0466
																																											M308.0837T11	2.0651	1.0462
																																											M282.9913T8	2.065	1.0461
																																											M223.0281T9	2.0647	1.0459
																																											M327.1177T4	2.0641	1.0455
																																											M206.9883T3	2.0631	1.0448
																																											M626.3024T16	2.063	1.0448
																																											M144.9224T15.1	0.48473	-1.0447
																																											M421.2222T12	2.0626	1.0445
																																											M156.8945T2	2.062	1.0441
																																											M186.9966T2	0.48503	-1.0438
																																											M525.3404T16	2.061	1.0434
																																											M850.5612T17	0.48537	-1.0428
																																											M103.919T0	0.48559	-1.0422
																																											M248.017T7	0.48584	-1.0414
																																											M438.2947T13	2.0582	1.0414
																																											M528.2642T13	2.057	1.0406
																																											M340.7827T1	2.057	1.0405
																																											M403.0893T10	2.0562	1.0399
																																											M243.9679T2	2.0554	1.0394
																																											M455.2869T15	0.48657	-1.0393
																																											M383.154T9	2.0549	1.0391
																																											M237.9076T18	0.48686	-1.0384
																																											M311.1689T16	0.48695	-1.0381
																																											M861.5509T17	0.48699	-1.038
																																											M472.988T10	2.0529	1.0376
																																											M594.3969T16	0.48732	-1.0371
																																											M338.9822T15.1	0.4874	-1.0368
																																											M972.6145T15	0.48765	-1.0361
																																											M520.0045T3	2.0502	1.0358
																																											M245.0431T1	2.0493	1.0352
																																											M87.9241T18	0.48822	-1.0344
																																											M567.3505T17	0.48833	-1.0341
																																											M364.0267T2	2.0461	1.0329
																																											M209.079T9	0.48881	-1.0327
																																											M289.106T12	2.044	1.0314
																																											M802.561T14	2.0434	1.031
																																											M379.0137T2	2.0432	1.0308
																																											M268.9595T3	2.0428	1.0306
																																											M403.0663T2	0.48974	-1.0299
																																											M507.2696T11	0.48985	-1.0296
																																											M405.2287T14	2.0413	1.0295
																																											M593.4787T16	0.48989	-1.0295
																																											M341.2126T16	0.48993	-1.0293
																																											M530.0513T4	2.0406	1.029
																																											M242.9435T3	2.0405	1.0289
																																											M473.2955T11	0.49007	-1.0289
																																											M426.0521T2	0.49018	-1.0286
																																											M375.8439T18	0.49026	-1.0284
																																											M409.0184T2	2.0388	1.0277
																																											M182.8958T18	2.038	1.0272
																																											M339.1066T9	2.0379	1.0271
																																											M503.1343T10	2.0377	1.0269
																																											M132.0373T4	0.49104	-1.0261
																																											M239.1288T9	2.0364	1.026
																																											M154.8975T2	2.0362	1.0259
																																											M199.0695T1	2.0363	1.0259
																																											M329.2337T11	0.49113	-1.0258
																																											M275.0234T7	2.0343	1.0245
																																											M392.9742T8	2.0334	1.0239
																																											M376.2001T11	0.49184	-1.0237
																																											M413.0449T8	2.0318	1.0228
																																											M342.0573T3	2.0315	1.0226
																																											M386.7159T1	2.0311	1.0223
																																											M715.3171T16	2.0311	1.0223
																																											M634.5242T1	2.0295	1.0212
																																											M585.0545T2	2.0289	1.0207
																																											M500.0882T2	2.0281	1.0201
																																											M629.3211T14	2.0274	1.0196
																																											M232.0476T4	2.0269	1.0193
																																											M425.9972T2	2.0265	1.019
																																											M770.3093T17	0.49346	-1.019
																																											M636.3503T16	0.49365	-1.0184
																																											M200.9975T3	2.025	1.0179
																																											M384.7188T1	2.0249	1.0179
																																											M447.2757T14	0.49395	-1.0176
																																											M435.1464T10	2.0241	1.0173
																																											M531.3065T17	0.49412	-1.0171
																																											M443.866T0	0.4943	-1.0165
																																											M509.3443T15	0.49434	-1.0164
																																											M327.0918T4	2.0224	1.0161
																																											M290.8539T18	2.0215	1.0154
																																											M149.9495T1	2.0212	1.0152
																																											M331.026T7	2.0211	1.0151
																																											M244.8881T3	0.49485	-1.0149
																																											M554.29T13	0.49504	-1.0144
																																											M261.0414T7	2.0192	1.0138
																																											M349.1509T8	2.0191	1.0137
																																											M439.889T0	0.49526	-1.0137
																																											M696.3052T17	0.49529	-1.0137
																																											M281.0893T6	2.0184	1.0132
																																											M261.8511T18	0.49548	-1.0131
																																											M578.8696T17	2.018	1.0129
																																											M353.8964T18	0.49557	-1.0128
																																											M443.2292T10	2.0177	1.0127
																																											M486.8137T18	0.49569	-1.0125
																																											M192.9892T2	2.0173	1.0124
																																											M424.9669T11	2.0172	1.0124
																																											M324.9781T2	2.0166	1.0119
																																											M397.0166T7	2.0164	1.0118
																																											M238.0773T11	0.49595	-1.0117
																																											M297.9008T19	0.496	-1.0116
																																											M213.9034T18	0.49604	-1.0115
																																											M447.0302T2	0.4964	-1.0104
																																											M170.8324T17	2.014	1.0101
																																											M343.2492T11.1	0.49669	-1.0096
																																											M296.1351T10	2.0127	1.0091
																																											M158.0142T2	2.0122	1.0088
																																											M321.1475T11.1	2.0119	1.0086
																																											M456.8619T18	2.0115	1.0083
																																											M285.9088T18	0.4973	-1.0078
																																											M277.8768T18	0.49768	-1.0067
																																											M280.063T2	2.0093	1.0067
																																											M164.9264T3	2.0092	1.0066
																																											M556.8168T18	0.49772	-1.0066
																																											M360.9592T8	0.49779	-1.0064
																																											M971.6109T15	0.49783	-1.0063
																																											M300.0186T7	0.49787	-1.0061
																																											M667.9708T3	2.0082	1.0059
																																											M239.9029T20	0.49801	-1.0058
																																											M306.9192T14	2.0077	1.0055
																																											M412.0589T2	2.0076	1.0055
																																											M115.9196T12	0.49813	-1.0054
																																											M372.9019T19	0.4982	-1.0052
																																											M183.9269T20	0.49836	-1.0047
																																											M383.2421T14	0.4985	-1.0043
																																											M78.9572T13	0.4986	-1.004
																																											M164.0111T2	2.0053	1.0038
																																											M530.3028T16.1	2.0046	1.0033
																																											M437.2171T10	2.0041	1.003
																																											M766.3075T15	2.0041	1.003
																																											M337.0134T2	2.0041	1.0029
																																											M745.2969T16	2.0036	1.0026
																																											M366.0132T2	2.0035	1.0025
																																											M156.9745T1	0.49929	-1.002
																																											M553.3717T13	0.49937	-1.0018
																																											M807.8222T8	2.0024	1.0017
																																											M135.0634T8	2.0009	1.0006
																																											M543.316T12	2.0009	1.0006
																																											M194.988T17	0.49987	-1.0004

## Sheet: plasma positive  mode
Table 1A								Table 1B								Table 2A								Table 2B								Table 3A									Table 3B
Differential metabolites between Infection-only and Advanced(fdr<0.001)								Pairwise comparison of infection-only and advanced groups (fold change >2)								Differential metabolites between pathology-only and Advanced(fdr<0.001)								Pairwise comparison of pathology-only and advanced groups (fold change >2)								Differential metabolites between infection-only and pathology-only(fdr<0.001)									Pairwise comparison of infection-only and pathology-only groups (fold change >2)
*negative values indicate higher abundance in Advanced group								*negatives or values less than 1 indicate higher abundance in Advanced group								negative values indicate higher abundance in Advanced group								*negatives or values less than 1 indicate higher abundance in Advanced group								negative values indicate higher abundance in pathology-only group									*negatives or values less than 1 indicate higher abundance in pathology-only group
mz	rt	isotopes	adduct	Difference in mean intensity	FDR value<0.001			Metabolite/RT	Fold Change	log2(FC)						mz	rt	isotopes	adduct	Difference in mean intensity	FDR value<0.001			Metabolite/RT	Fold Change	log2(FC)						mz	rt	isotopes	adduct	Difference in mean intensity	FDR value<0.001				Metabolite/RT	Fold Change	log2(FC)
268.085	498.432			-116189	1.49e-06			M291.145T7	3059.98	11.579						281.148	359.322			-552846	7.8e-07			M473.1337T7	204.34	7.6748						337.104	744.059			718751	7.85e-07				M291.145T7	1159	10.179
689.386	490.723			-160013	4.26e-05			M473.1337T7	819.739	9.679						143.002	233.781			1.25302e+06	9.95e-07			M365.2105T6	0.0186654	-5.7435						113.009	95.8726			1.6391e+06	2.32e-06				M510.9175T7	0.0040252	-7.9567
247.119	484.661			292331	5.27e-05			M685.1466T8	333.289	8.3806						219.081	350.736			183904	1.08e-06			M685.1466T8	51.7411	5.6932						150.027	668.587	[115][M+1]+		-1.76881e+06	5.04e-06				M321.0855T6	0.010666	-6.5508
406.748	856.678		[M+2K]2+ 735.576	-1.28672e+07	5.42e-05			M341.0548T10	214.555	7.7452						154.069	145.971	[130][M+1]+		7.05209e+06	1.23e-06			M134.0965T6	43.8097	5.4532						149.06	743.529			524150	2.88e-05				M261.0912T6	0.024503	-5.3509
102.536	79.6219	[37][M+1]2+		-509650	8.54e-05			M355.0869T8	131.806	7.0423						175.977	49.0322			1.47546e+06	4.57e-06			M122.0966T1	0.0258198	-5.2754						154.05	140.942			434333	3.09e-05				M211.0965T9	19.721	4.3017
76.0399	68.126			-572796	0.000105636			M365.2105T6	0.00842957	-6.8904						191.466	1043.53	[213][M+1]3+		4.18993e+06	5.14e-06			M341.0548T10	27.767	4.7953						245.078	668.619	[297][M]+		-9.60464e+06	3.12e-05				M134.0965T6	0.055675	-4.1668
340.157	489.673	[459][M+2]+		-150807	0.000134395			M353.0911T8	101.076	6.6593						185.066	59.5267		[M+H]+ 184.058	3.30034e+06	7.65e-06			M122.0813T1	0.0374869	-4.7375						177.055	668.601	[176][M]+		-9.44677e+06	4.81e-05				M251.0912T10	0.057344	-4.1242
345.699	491.059	[483][M+1]2+		-125845	0.000174608			M92.0496T8	100.891	6.6567						96.0336	59.8078			2.19457e+07	8.46e-06			M122.1047T2	0.039733	-4.6535						246.082	668.74	[297][M+1]+		-1.28681e+06	4.98e-05				M252.0945T10	0.057487	-4.1206
158.003	1174.21			-3.01077e+06	0.000180437			M510.9175T7	0.012639	-6.306						110.542	60.3327			3.61967e+06	9.53e-06			M207.0142T10	19.0078	4.2485						149.023	668.59	[115][M]+		-2.06005e+07	5.24e-05				M273.0731T10	0.05966	-4.0671
345.06	109.233		[M+K]+ 306.104	559762	0.000211201			M354.0948T8	78.1006	6.2872						175.977	5.82146			1.23939e+06	1.2e-05			M355.0869T8	18.1812	4.1844						153.066	145.176	[130][M]+		5.9557e+06	5.46e-05				M207.0142T10	0.070903	-3.818
143.154	1055.58			571183	0.000229395			M314.0792T8	70.5119	6.1398						544.338	890.681			3.88617e+06	1.3e-05			M251.0912T10	17.712	4.1467						249.091	351.305			-62700.9	5.84e-05				M337.1044T12	13.796	3.7862
785.588	877.384	[717][M+3]+		-9.33649e+06	0.000260244			M313.0758T8	68.3667	6.0952						181.463	1043.92	[184][M]3+		5.07348e+06	1.47e-05			M399.2174T15	17.3181	4.1142						223.096	668.692			-2.38823e+06	7.06e-05				M249.09T8	13.569	3.7622
406.748	876.92	[562][M]2+		-1.14263e+07	0.000266399			M311.0806T8	66.2032	6.0488						75.0446	16.2347			-4.35758e+07	1.7e-05			M365.6899T6	0.0611583	-4.0313						208.114	369.276			-157107	9.81e-05				M193.1311T1	12.765	3.6742
784.584	941.891	[719][M+2]+		-1.12189e+07	0.000269528			M355.0966T8	58.9102	5.8805						117.04	59.4091			4.25355e+06	1.71e-05			M377.2354T15	16.214	4.0192						300.199	649.075			190628	0.000107046				M343.0326T10	11.696	3.5479
407.249	1028.68	[564][M+1]2+		-1.06979e+07	0.000303666			M313.0847T8	55.966	5.8065						265.981	463.533			-226974	2.22e-05			M92.0496T8	16.1624	4.0146						286.31	750.74			506507	0.000114677				M229.0505T9	0.088465	-3.4988
758.569	801.235			-1.4282e+07	0.000306317			M646.1346T8	52.8318	5.7233						96.5312	10.5852			6.62706e+06	2.23e-05			M144.0631T1	0.0639304	-3.9673						182.075	348.524			-392231	0.000158143				M166.0862T8.1	0.089277	-3.4856
407.249	876.922	[562][M+1]2+		-5.02268e+06	0.000321296			M645.1328T8	52.5127	5.7146						154.05	140.942			-365878	2.56e-05			M645.1328T8	15.6311	3.9664						241.155	502.646			-331308	0.00023938				M102.9852T7.1	0.097319	-3.3611
621.33	500.259	[688][M+2]+		-172723	0.000336964			M644.1389T8	49.9027	5.641						147.99	60.0458			-283210	2.63e-05			M646.1346T8	15.6079	3.9642						154.069	145.971	[130][M+1]+		-6.5396e+06	0.000248119				M318.1746T6	0.097774	-3.3544
406.748	904.743	[563][M]2+	[M+2K]2+ 735.576	-1.31943e+07	0.000357948			M643.1361T8	49.1304	5.6185						222.889	65.686		[M+H+HCOOH]+ 175.872	5.73925e+06	2.76e-05			M186.0611T1	0.0649477	-3.9446						486.362	389.316	[621][M+1]+		-363053	0.00025523				M193.086T9	10.119	3.3391
419.756	1028.52			-5.37698e+06	0.000384533			M332.0697T10	47.9662	5.5839						131.055	1060.62			2.7407e+06	2.88e-05			M252.0945T10	15.345	3.9397						163.034	351.203			-295984	0.000256193				M261.0225T10	0.099353	-3.3313
759.572	845.788	[711][M+1]+		-1.19934e+07	0.000437132			M122.0966T1	0.0237485	-5.396						105.039	60.0217		[M+H-H20]+ 122.047	3.52185e+06	3.31e-05			M644.1389T8	14.8812	3.8954						293.055	112.605			110982242	0.00030437				M239.0583T7	0.10033	-3.3172
311.169	500.339			-151972	0.000444636			M312.084T8	30.8928	4.9492						221.081	474.356			-161455	3.38e-05			M314.0792T8	14.6602	3.8738						130.065	285.418			-1.56297e+06	0.000332781				M102.9852T7	0.10048	-3.315
784.584	877.182	[717][M+2]+		-1.90759e+07	0.000495048			M321.0855T6	0.0326052	-4.9388						107.541	59.8036		[M+H+NH3]+ 89.5126	7.50165e+06	3.59e-05			M643.1361T8	14.6351	3.8714						253.068	352.149			-81347.1	0.000349196				M344.0262T10	9.7713	3.2886
231.054	59.8785		[M+K+NH3]+ 175.067	507083	0.000523691			M249.09T8	27.4258	4.7774						190.794	1041.94			4.73358e+06	3.6e-05			M353.0911T8	14.5134	3.8593						481.348	937.413	[617][M+1]+		5.05799e+06	0.000365023				M293.0546T2	9.1519	3.1941
784.584	906.176	[721][M+2]+		-2.97505e+06	0.000552338			M122.0813T1	0.0365551	-4.7738						225.043	1139.63			-134073	4.26e-05			M313.0758T8	14.1792	3.8257						261.091	351.152			-177320	0.000384341				M377.2354T15	0.10947	-3.1915
339.154	489.444	[459][M+1]+		-1.21865e+06	0.000564834			M122.1047T2	0.0375094	-4.7366						80.5361	59.2438	[9][M+2]2+		1.11476e+06	4.54e-05			M239.0583T7	13.8831	3.7953						480.345	937.224	[617][M]+		2.09031e+07	0.000431384				M114.0552T1	8.6103	3.1061
260.16	126.94			865256	0.000571182			M365.6899T6	0.0379003	-4.7216						319.165	457.043			-481118	5.07e-05			M312.084T8	13.6878	3.7748						70.0132	601.263			773069	0.000441743				M246.0488T7	0.11924	-3.0681
176.122	67.3201	[171][M+1]+		2.12676e+06	0.000654567			M186.0611T1	0.0400705	-4.6413						80.5172	59.7948	[7][M+3]2+		618009	6.79e-05			M311.0806T8	13.6816	3.7742						853.404	715.141	[737][M+2]+		885765	0.000486445				M154.9669T17	0.12531	-2.9964
759.572	921.231	[707][M+1]+		-9.54985e+06	0.000718991			M247.1187T8	21.9843	4.4584						175.034	411.606		[M+K]+ 136.072 [M+Na]+ 152.048	-259823	7.57e-05			M313.0847T8	13.2426	3.7271						105.021	95.5723			-4.69237e+06	0.000643953				M135.0111T7	0.12595	-2.989
759.572	1025.71	[706][M+1]+		-1.55063e+07	0.000747206			M375.0731T8	21.1815	4.4047						96.5312	60.0556	[23][M]2+		1.16584e+07	7.62e-05			M296.0698T9	13.2326	3.726						447.133	387.022			146208	0.000685326				M247.1187T8	7.6853	2.9421
263.2	746.457			-1.27441e+06	0.000822344			M318.0517T9	19.789	4.3066						102.553	59.2967		[M+H+HCOOH]+ 55.5345	4.09084e+06	8.19e-05			M365.2073T6	12.9374	3.6935						423.235	684.913			-174566	0.00069636				M249.0912T6	0.13067	-2.936
382.179	347.777			255559	0.000868395			M326.1T9	19.178	4.2614						91.0452	58.9959		[3M+2H]2+ 60.0182	2.89933e+07	8.25e-05			M178.9927T1	0.0805737	-3.6335						433.241	715.365	[585][M+1]+		4.62522e+06	0.000720204				M498.2884T9	0.1308	-2.9346
782.569	877.191	[717][M]+		-2.52286e+07	0.000909422			M156.0108T8	18.6407	4.2204						163.045	59.4806			905436	8.33e-05			M284.1161T7	12.3693	3.6287						289.049	388.009		[M+K+HCOOH]+ 204.089	308480	0.000731763				M326.1T9	7.5647	2.9193
785.588	904.865	[721][M+3]+		-910909	0.00099027			M296.0698T9	18.6265	4.2193						161.012	60.1914	[145][M]+	[M+K]+ 122.047	8.37556e+06	8.52e-05			M261.0225T10	11.7557	3.5553						191.466	1043.53	[213][M+1]3+		-2.52413e+06	0.00078527				M355.0966T8	7.5241	2.9115
								M325.0963T9	17.2176	4.1058						116.547	60.0282		[M+H+HCOOH]+ 69.5281	1.08364e+06	9.23e-05			M318.0517T9	11.6673	3.5444						432.238	715.362	[585][M]+	[M+H+NH3]+ 414.204	1.75332e+07	0.00078527				M468.3225T10	0.13571	-2.8814
								M108.0446T8	15.7201	3.9745						161.012	150.808			1.80444e+06	9.26e-05			M246.0488T7	11.3455	3.504						851.397	715.136	[737][M]+	[2M+Na]+ 414.204	4.94624e+06	0.000807681				M284.1161T7	0.13669	-2.871
								M334.0662T8	12.7419	3.6715						100.033	59.9309		[M+Na+NH3]+ 60.0182	-814365	9.83e-05			M102.9852T7	11.1671	3.4812						182.902	61.0703		[M+H]+ 181.897	196521	0.000858807				M117.5363T6	0.13777	-2.8596
								M333.0625T8	12.4841	3.642						96.0336	91.0745			2.13108e+07	9.92e-05			M178.0586T1	0.0896138	-3.4801						417.217	715.11	[570][M+2]+		5.48661e+06	0.000895596				M136.0838T12	0.13903	-2.8466
								M211.0965T9	12.3423	3.6255						78.5208	60.0293		[M+Na]+ 55.5345	3.75336e+07	0.000103803			M99.5528T2	11.1262	3.4759						434.244	715.365	[585][M+2]+		806922	0.000898727				M252.6351T10	0.13978	-2.8388
								M86.0607T2	0.0810964	-3.6243						168.051	59.4847	[160][M]+		1.04345e+07	0.000105717			M102.9852T7.1	11.1114	3.474						418.22	715.284	[570][M+3]+		634874	0.0009066				M780.5526T17	0.14001	-2.8364
								M335.0584T8	12.3238	3.6234						127.024	59.4806			1.84336e+07	0.000108405			M354.0948T8	10.9268	3.4498						444.781	488.816			-238941	0.000927373				M276.1552T2	7.1353	2.835
								M178.9927T1	0.0827609	-3.5949						147.023	58.2052	[110][M+2]+		3.18826e+06	0.000111157			M332.0697T10	9.92359	3.3109						432.28	432.937			1.02795e+06	0.000928989				M340.2714T12	7.12	2.8319
								M156.0765T8	11.5354	3.528						415.32	623.71			-206031	0.000122845			M285.2606T17	9.66744	3.2731						73.0475	48.2159		[M+3H-CO2]3+ 260.108	3.47077e+06	0.00093223				M781.5554T17	0.14058	-2.8305
								M657.8362T7	0.0879275	-3.5076						231.054	59.8785		[M+K+NH3]+ 175.067	423794	0.000125375			M166.0862T8.1	9.52925	3.2524						495.152	715.901		[M+K]+ 456.188	190375	0.000958534				M399.2174T15	0.14139	-2.8223
								M337.1044T12	11.3475	3.5043						143.002	145.65			4.26893e+06	0.000125944			M178.0903T1	0.106972	-3.2247						852.401	715.153	[737][M+1]+		2.58076e+06	0.000960201				M191.0373T7	0.14144	-2.8217
								M178.0903T1	0.0929368	-3.4276						151.035	1049.21			-1.1232e+06	0.000126802			M267.0425T7	0.10766	-3.2155						111.029	95.8779			3.70379e+06	0.000977019				M341.0548T10	6.9449	2.796
								M178.0586T1	0.0963391	-3.3757						204.979	124.525			267124	0.000127089			M261.0403T7	8.74355	3.1282						416.214	715.108	[570][M+1]+		3.39461e+07	0.000985531				M733.3316T7	0.14609	-2.7751
								M202.1801T1	0.0976562	-3.3561						87.526	146.826			2.47212e+07	0.000127089			M273.0731T10	8.70171	3.1214															M91.028T1	6.8222	2.7702
								M425.2144T15	10.0529	3.3295						99.0338	1060.18			2.46603e+07	0.000128244			M323.1374T2	8.56678	3.0987															M89.4659T18	6.8209	2.77
								M340.2714T12	9.88533	3.3052						79.5373	59.3781	[9][M]2+		7.96359e+06	0.00013029			M114.0552T1	0.119336	-3.0669															M105.0008T7	0.14759	-2.7604
								M349.0365T8	9.69556	3.2774						259.01	82.1616			-681084	0.000134474			M480.2145T7	8.3675	3.0647															M261.0403T7	0.14884	-2.7482
								M533.3108T11	9.46522	3.2426						145.035	59.4945	[110][M]+	[M+Na]+ 122.047	2.26823e+07	0.000142264			M229.0505T9	8.23655	3.042															M225.1597T10	0.14885	-2.748
								M375.2891T12	8.83002	3.1424						185.129	368.096	[204][M]2+		-7.28489e+06	0.000148803			M99.5528T1	8.05088	3.0091															M355.0869T8	6.6209	2.727
								M136.0838T12	0.114908	-3.1214						99.5528	59.2307			4.51313e+06	0.000149472			M86.0607T2	0.124639	-3.0042															M758.5689T16	0.15305	-2.7079
								M144.0631T1	0.118699	-3.0746						309.055	474.511			-89117.1	0.000150819			M245.0454T7	7.99744	2.9996															M354.0948T8	6.5252	2.706
								M73.0847T2	8.41184	3.0724						143.002	60.0618		[M+H-CO]+ 169.993 [M+H-CO]+ 169.993	3.39443e+07	0.000150819			M191.0373T7	7.88955	2.98															M325.0963T9	6.4893	2.6981
								M244.6376T11	8.18331	3.0327						87.526	60.0144	[13][M]2+		6.33337e+07	0.00017017			M91.028T1	0.127618	-2.9701															M353.0911T8	6.3581	2.6686
								M203.1835T2	0.124016	-3.0114						298.274	728.729	[397][M]+		-2.37268e+06	0.00017634			M364.8729T6	7.76398	2.9568															M245.0454T7	0.15746	-2.6669
								M375.2798T11	8.01667	3.003						87.5261	1061.62			5.47393e+06	0.000176733			M96.0336T1	7.69882	2.9446															M119.0163T7	0.15947	-2.6486
								M202.1801T2	0.129373	-2.9504						107.541	90.4714			6.16622e+06	0.000182318			M132.0312T2	0.130907	-2.9334															M181.0719T6.1	0.16156	-2.6299
								M318.1911T7	0.131027	-2.9321						125.107	368.671			-492052	0.000184352			M119.0163T7	7.53807	2.9142															M342.0292T10	6.0177	2.5892
								M193.086T9	7.61209	2.9283						191.801	1047.54	[213][M+2]3+		989345	0.000185995			M375.0731T8	7.20357	2.8487															M528.28T8	5.9974	2.5843
								M318.1812T8	0.132668	-2.9141						215.076	59.2929		[M+Na+NH3]+ 175.067 [M+H+NH3]+ 197.051	2.2164e+06	0.000190586			M355.0966T8	7.13521	2.835															M149.0597T12	5.8811	2.5561
								M261.0912T6	0.135095	-2.888						90.0287	60.0519			3.22265e+06	0.000193135			M87.526T5	7.13165	2.8342															M685.1466T8	5.8785	2.5554
								M267.0425T7	0.136859	-2.8692						347.221	512.337		[M+H-H20]+ 364.226	-177791	0.000202312			M73.0847T2	7.03928	2.8154															M189.0192T7	0.17138	-2.5447
								M406.9655T1	7.05418	2.8185						269.138	684.802		[M+H]+ 268.132	-351434	0.000202312			M398.6827T7	6.97204	2.8016															M168.8956T18	5.7712	2.5289
								M357.2785T12	6.89417	2.7854						281.267	728.741	[362][M+1]+		-266116	0.000225356			M288.2894T13	6.67334	2.7384															M244.0491T6	0.17487	-2.5156
								M121.0398T2	0.148441	-2.7521						186.135	1044.66		[M+H]+ 185.124	913723	0.000228343			M193.1546T1	6.56297	2.7143															M92.0496T8	5.7061	2.5125
								M403.2325T15	6.65469	2.7344						126.091	368.663	[79][M]+		-1.24431e+06	0.000228343			M105.0372T4	6.43004	2.6848															M296.2194T12	0.18057	-2.4694
								M382.1793T6	6.58068	2.7183						158.003	1174.21			-3.54971e+06	0.000254726			M99.1046T18	0.160254	-2.6416															M488.2982T10	0.18376	-2.4441
								M431.2766T11	6.47501	2.6949						480.214	404.118			385017	0.000268973			M154.9669T17	6.2251	2.6381															M202.0654T6	0.18388	-2.4432
								M274.9923T1	0.166121	-2.5897						239.091	474.61	[286][M]+		-1.57433e+07	0.000268973			M293.0546T2	0.164916	-2.6002															M489.3018T10	0.1879	-2.412
								M758.5689T16	0.169653	-2.5593						98.9758	8.25382			1.28217e+06	0.00027488			M135.0111T7	5.98265	2.5808															M105.0372T4	0.18801	-2.4111
								M427.3245T11	5.76369	2.527						100.112	1081.92			2.65443e+06	0.000275478			M189.0192T7	5.84454	2.5471															M156.1019T7	0.18938	-2.4007
								M288.2894T13	5.60632	2.487						108.039	107.097			2.78878e+06	0.000285204			M207.0807T19	5.67376	2.5043															M365.2771T11	0.18946	-2.4
								M345.0694T1	5.58441	2.4814						108.531	102.599			576996	0.000287686			M318.1959T8	0.176426	-2.5029															M257.0266T6	0.18949	-2.3998
								M149.0597T12	5.54939	2.4723						122.547	1186.88			-1.26118e+06	0.00031365			M87.0939T2	0.177069	-2.4976															M241.1546T8	0.19145	-2.385
								M230.2477T11	5.53925	2.4697						102.034	79.6723	[37][M]2+		-7.45081e+06	0.000320477			M528.28T8	0.178811	-2.4835															M214.016T6	0.19167	-2.3833
								M785.588T17	0.180574	-2.4693						207.081	337.076			1.9681e+06	0.00032534			M105.0008T7	5.55617	2.4741															M449.3089T10	0.19304	-2.373
								M752.5584T17	0.182173	-2.4566						280.263	728.967	[362][M]+		-1.54667e+06	0.000326742			M333.0625T8	5.37634	2.4266															M452.2223T7	0.19444	-2.3626
								M365.2771T11	0.183103	-2.4493						75.0446	48.6699	[6][M]+		-3.78913e+07	0.000332408			M334.0662T8	5.37606	2.4266															M164.639T18	5.1257	2.3578
								M332.3308T15.1	0.183248	-2.4481						207.11	368.642			-699987	0.000333122			M104.071T1	0.188306	-2.4089															M375.2891T12	5.1179	2.3555
								M345.0601T2	5.42152	2.4387						334.037	474.623			-124114	0.000338166			M100.0331T1	0.188597	-2.4066															M365.2073T6	0.19554	-2.3544
								M318.1746T6	0.184614	-2.4374						185.463	1044.53			1.31687e+06	0.000340349			M335.0584T8	5.26759	2.3971															M398.6827T7	0.19604	-2.3508
								M87.0939T2	0.186397	-2.4235						240.999	81.6931			-987552	0.000368393			M121.0398T2	0.190865	-2.3894															M412.2843T10	0.19761	-2.3392
								M268.2626T13	0.18815	-2.41						124.956	1116.59			-90389.1	0.000375536			M261.0912T6	5.21975	2.384															M467.3196T10	0.19795	-2.3368
								M195.1137T7	0.188879	-2.4045						184.028	60.0603		[2M+2Na-H]+ 69.5281	3.14883e+06	0.000379561			M161.1324T12	0.192797	-2.3748															M160.3823T18	5.0453	2.3349
								M366.2806T11	0.190277	-2.3938						119.547	61.3604			717996	0.000435717			M563.5509T17	0.194114	-2.365															M214.2528T12	0.20007	-2.3214
								M374.2768T11	5.18215	2.3736						119.547	1058.8		[M+Na+NH3]+ 79.543 [M+H+NH3]+ 101.525	1.44889e+06	0.000451644			M135.9454T18	0.195404	-2.3555															M145.0001T1	0.20019	-2.3206
								M356.2662T11	5.17411	2.3713						110.542	1192.5			648108	0.000452598			M219.0807T6	5.07924	2.3446															M156.0108T8	4.9942	2.3203
								M318.1959T8	0.1933	-2.3711						223.064	52.838	[262][M]+	[M+Na]+ 200.075	-1.56879e+07	0.00046224			M393.2247T10	0.19943	-2.326															M431.2766T11	4.9912	2.3194
								M407.7556T15.2	5.14748	2.3638						162.051	1054.53			2.85998e+06	0.000467134			M96.0336T2	4.96475	2.3117															M230.0957T2	4.9715	2.3137
								M345.3015T11	0.194617	-2.3613						297.069	66.113	[391][M+1]+		4.66338e+06	0.000469104			M296.2194T12	4.95589	2.3091															M285.2897T11	0.20138	-2.312
								M285.2897T11	0.197278	-2.3417						218.948	59.8068	[255][M+2]+		-2.39709e+06	0.000477066			M274.9923T1	0.202429	-2.3045															M338.2663T12	0.20176	-2.3093
								M286.2931T11	0.197992	-2.3365						240.095	474.586	[286][M+1]+		-2.09849e+06	0.000482107			M137.0269T7	4.93243	2.3023															M345.3015T11	0.20201	-2.3075
								M195.1331T7	0.198756	-2.3309						199.128	462.581			-1.06504e+06	0.000513417			M345.0694T1	4.92029	2.2988															M366.2806T11	0.20213	-2.3066
								M104.071T1	0.19994	-2.3224						512.203	502.666			-250990	0.000519904			M107.5415T1	4.87757	2.2862															M193.1546T1	0.20302	-2.3003
								M306.3062T14	0.200308	-2.3197						180.99	1037.49			5.51722e+06	0.000523176			M96.0336T2.1	4.84332	2.276															M130.0652T5	0.20443	-2.2903
								M372.33T13	0.201349	-2.3122						96.5312	119.938			5.95643e+06	0.000523176			M349.1831T7	0.210022	-2.2514															M448.3056T10	0.20477	-2.2879
								M276.2683T12	0.201467	-2.3114						103.552	59.2109			557321	0.000528673			M807.5724T15.1	0.21302	-2.2309															M286.2931T11	0.20504	-2.286
								M240.232T11	0.201524	-2.311						232.154	369.796	[274][M]+		-1.83643e+06	0.000531997			M144.0325T1	0.215452	-2.2145															M425.2144T15	4.8343	2.2733
								M193.1311T1	4.94486	2.306						181.797	1047.07	[184][M+1]3+		1.65644e+06	0.000563982			M383.2646T17	4.61446	2.2061															M240.232T11	0.21088	-2.2455
								M428.3926T16	0.204461	-2.2901						237.158	364.493	[285][M]2+		-419222	0.00059037			M349.0365T8	4.60766	2.204															M372.33T13	0.21105	-2.2443
								M344.2987T11	0.204897	-2.287						119.029	6.72013			1.01271e+06	0.000605248			M750.5428T17	4.59834	2.2011															M286.229T16	4.7369	2.2439
								M426.3211T11	4.87591	2.2856						279.084	474.704	[355][M]+	[M+H]+ 278.077	-1.61741e+06	0.000610284			M318.1812T8	0.218079	-2.1971															M290.2839T13	0.21163	-2.2404
								M343.2952T11	0.205944	-2.2797						280.087	474.387	[355][M+1]+		-208833	0.00063344			M105.0388T1	4.57813	2.1947															M752.5584T17	0.21176	-2.2395
								M373.2735T11	4.84896	2.2777						111.021	160.757			-3.32992e+06	0.000672487			M159.1168T9	0.219819	-2.1856															M268.2626T13	0.21179	-2.2393
								M271.0745T4	4.82114	2.2694						143.002	120.762			5.28509e+06	0.000682244			M309.0547T8	0.22303	-2.1647															M406.2315T8	0.2126	-2.2338
								M355.2629T11	4.8144	2.2673						98.9758	271.438			673052	0.000694985			M185.0659T1	4.45951	2.1569															M251.1276T8	4.6912	2.23
								M371.3266T13	0.209666	-2.2538						99.1046	1083.63			-5.87152e+06	0.000728562			M202.1801T1	0.225586	-2.1482															M399.3578T14	0.21332	-2.2289
								M132.0312T2	0.210588	-2.2475						111.061	59.159			707205	0.000737568			M334.0371T8	0.226901	-2.1399															M393.3084T13	0.21459	-2.2204
								M371.2984T13	0.212477	-2.2346						168.541	474.587			-321800	0.000739079			M203.1835T2	0.227516	-2.136															M466.3162T10	0.21526	-2.2159
								M399.3578T14	0.212997	-2.2311						398.219	1032.67			884756	0.0007794			M229.6396T4	4.38808	2.1336															M343.2952T11	0.21553	-2.2141
								M393.3084T13	0.21733	-2.202						139.982	8.16679			1.1296e+06	0.000787386			M98.053T1	4.37675	2.1299															M344.2987T11	0.21552	-2.2141
								M251.1276T8	4.56955	2.192						396.224	1032.6	[547][M+3]+		3.11833e+06	0.000790602			M344.1814T7	0.229426	-2.1239															M431.2985T10	0.21552	-2.2141
								M305.303T13	0.220129	-2.1836						126.128	330.211			3.72877e+06	0.000792215			M268.1212T7	4.31444	2.1092															M254.0092T4	4.6356	2.2127
								M141.9515T17	0.220829	-2.179						121.084	268.035		[3M+2H]2+ 80.0618	-8.33667e+06	0.000803589			M304.129T7	0.232753	-2.1031															M276.2683T12	0.21655	-2.2072
								M758.5689T14	0.222114	-2.1706						102.536	79.6219	[37][M+1]2+		-480523	0.00080851			M143.1543T18.1	4.29553	2.1029															M159.1168T9	4.6033	2.2027
								M89.4659T18	4.47267	2.1611						364.873	354.368	[509][M]3+		662563	0.000821772			M258.98T1	0.236362	-2.0809															M430.295T10	0.2175	-2.2009
								M304.2996T13	0.225078	-2.1515						118.528	1036.31		[M+H+NH3]+ 100.5	7.506e+06	0.000828479			M123.0554T1	0.23892	-2.0654															M371.2984T13	0.21765	-2.1999
								M427.3891T16	0.225159	-2.151						87.526	184.382			1.14234e+07	0.000828479			M319.1538T9	0.240269	-2.0573															M613.6215T9	0.21872	-2.1929
								M290.2839T13	0.233171	-2.1005						174.076	108.696			688279	0.000833543			M781.5554T17	4.16198	2.0573															M306.3062T14	0.22081	-2.1791
								M759.5723T16.1	0.234143	-2.0945						110.542	1059.13			1.00159e+07	0.000854088			M225.1597T10	4.14645	2.0519															M758.5689T15.1	0.22082	-2.179
								M406.2315T8	0.236267	-2.0815						92.044	59.26			3.78195e+06	0.000859298			M373.189T6	0.242389	-2.0446															M371.3266T13	0.22164	-2.1737
								M181.0719T6.1	0.23644	-2.0804						395.22	1032.57	[547][M+2]+		1.2689e+07	0.000869807			M318.1911T7	0.245176	-2.0281															M242.284T13	0.22375	-2.16
								M498.2884T9	0.237925	-2.0714						393.22	1033.4	[547][M]+	[2M+Na]+ 185.124	2.37013e+07	0.00089299			M657.8362T7	0.246761	-2.0188															M311.0806T8	4.4374	2.1497
								M373.333T13	0.239246	-2.0634						72.0814	351.109			1.25874e+06	0.000937314			M105.0206T2	4.04957	2.0178															M106.5919T18	4.4359	2.1492
								M733.3316T7	0.242718	-2.0426						167.07	569.538	[158][M]+		-1.86309e+06	0.000967995			M344.2278T7	0.247372	-2.0152															M428.3926T16	0.22544	-2.1492
								M123.0554T1	0.242878	-2.0417						186.132	369.159	[204][M+2]2+		-552692	0.00098963			M202.1801T2	0.247856	-2.0124															M313.0758T8	4.4235	2.1452
								M371.1874T7	0.244912	-2.0297														M275.0308T1	0.251174	-1.9933															M314.0792T8	4.4139	2.142
								M339.268T12	4.03975	2.0143														M87.526T3.2	3.98105	1.9932															M85.0483T2	0.22702	-2.1391
								M242.284T13	0.249321	-2.0039														M76.0763T1	3.94244	1.9791															M383.1221T2	0.23002	-2.1202
								M315.2639T10	0.24975	-2.0014														M785.5879T15.1	0.254595	-1.9737															M780.5527T15	0.23187	-2.1086
								M244.0491T6	0.251864	-1.9893														M520.8032T7	3.91252	1.9681															M315.2639T10	0.23196	-2.108
								M759.5723T14	0.251972	-1.9887														M415.3204T10	0.258345	-1.9526															M305.303T13	0.23351	-2.0984
								M275.0308T1	0.25337	-1.9807														M107.5415T2	3.84275	1.9422															M557.144T12	0.2351	-2.0886
								M520.2555T8	0.258732	-1.9505														M338.6741T6	3.83966	1.941															M332.0697T10	4.2308	2.0809
								M358.2819T11	3.80243	1.9269														M388.2539T7	0.266987	-1.9052															M320.124T6	0.2376	-2.0734
								M394.3118T13	0.266035	-1.9103														M407.1847T6	3.74195	1.9038															M415.3204T10	4.2084	2.0733
								M370.013T1	3.72287	1.8964														M393.2096T7	0.267637	-1.9016															M613.2872T9	0.2379	-2.0716
								M785.5879T16	0.269811	-1.89														M229.2161T2	0.268593	-1.8965															M244.6376T11	4.1895	2.0668
								M286.229T16	3.70535	1.8896														M323.1692T2	3.71374	1.8928															M304.2996T13	0.23927	-2.0633
								M117.5363T6	0.271924	-1.8787														M193.0557T1	0.271599	-1.8804															M333.3341T15	0.24078	-2.0542
								M358.2819T12	3.627	1.8588														M398.2186T17	3.6785	1.8791															M332.3308T15	0.24134	-2.0509
								M486.3618T6	0.275809	-1.8583														M87.526T4	3.66381	1.8733															M357.2785T12	4.1263	2.0448
								M345.0694T2	3.6203	1.8561														M208.9437T18	0.274055	-1.8675															M427.3891T16	0.24313	-2.0402
								M93.0468T2	0.279174	-1.8408														M327.2012T7	0.277208	-1.851															M304.2995T15	0.24381	-2.0362
								M758.569T16	0.281112	-1.8308														M87.526T3.1	3.59945	1.8478															M195.1137T7	0.2455	-2.0262
								M139.0501T2	0.284827	-1.8119														M137.0514T1	0.279455	-1.8393															M108.0446T8	4.0385	2.0138
								M214.2528T12	0.285217	-1.8098														M265.981T8	0.279587	-1.8386															M224.8583T18	3.9966	1.9988
								M758.569T13	0.285437	-1.8087														M391.2244T17	3.57436	1.8377															M318.2402T12	3.947	1.9807
								M468.3225T10	0.287406	-1.7989														M343.0326T10	0.282686	-1.8227															M285.2606T17	0.25584	-1.9667
								M338.6741T6	3.47222	1.7959														M249.0912T6	3.51914	1.8152															M219.0807T6	0.25619	-1.9647
								M758.5689T15.1	0.288417	-1.7938														M108.0446T8	3.50865	1.8109															M480.2145T7	0.25641	-1.9635
								M785.5879T15.1	0.288667	-1.7925														M120.0238T6	0.285022	-1.8109															M364.8729T6	0.25695	-1.9605
								M181.0719T6	0.289343	-1.7891														M433.2835T7	0.286484	-1.8035															M240.232T12	0.2578	-1.9557
								M759.5723T17	0.290116	-1.7853														M526.2146T7	3.47778	1.7981															M313.0847T8	3.8718	1.953
								M180.0034T1	0.293195	-1.7701														M807.5724T15	0.287654	-1.7976															M156.0765T8	3.8557	1.947
								M344.0262T10	3.40541	1.7678														M318.2402T12	0.288292	-1.7944															M130.9664T15.2	0.25958	-1.9458
								M99.5528T2	3.38822	1.7605														M658.2382T9	0.289134	-1.7902															M268.1212T7	0.25974	-1.9449
								M343.0326T10	3.38604	1.7596														M87.0284T1	3.44222	1.7833															M401.692T9	0.26117	-1.9369
								M300.2014T7	0.299079	-1.7414														M432.2801T7	0.290901	-1.7814															M166.1339T9	0.26216	-1.9315
								M784.5842T15	0.299482	-1.7395														M87.5261T18	3.43513	1.7803															M100.0761T4	0.2643	-1.9197
								M258.98T1	0.299832	-1.7378														M785.588T17	0.294161	-1.7653															M418.7476T15	0.26435	-1.9195
								M418.7476T15	0.300021	-1.7369														M437.2357T7	0.294559	-1.7634															M373.333T13	0.26507	-1.9155
								M400.3613T14	0.301505	-1.7297														M695.343T8	3.39259	1.7624															M359.2852T12	3.7649	1.9126
								M91.0452T2	3.30918	1.7265														M156.0108T8	3.38593	1.7595															M193.0471T6	0.2666	-1.9073
								M784.5843T16.1	0.302435	-1.7253														M196.8779T1	0.300282	-1.7356															M358.2819T12	3.7336	1.9006
								M303.1994T6	0.303794	-1.7188														M215.0764T1	3.30764	1.7258															M161.0389T6	0.26809	-1.8992
								M488.3191T7	0.306589	-1.7056														M175.9766T0	3.30677	1.7254															M160.5362T2	0.26985	-1.8898
								M193.0557T1	0.306654	-1.7053														M413.7006T6	3.29859	1.7218															M394.3118T13	0.2704	-1.8868
								M357.2786T11	3.2476	1.6994														M166.1339T9	3.29522	1.7204															M218.1619T15	3.696	1.886
								M240.232T12	0.308528	-1.6965														M657.2348T9	0.305455	-1.711															M473.1337T7	3.6845	1.8815
								M375.008T1	3.21419	1.6845														M175.0181T6	3.25818	1.7041															M502.2479T8	0.27173	-1.8798
								M406.7475T15.1	0.311313	-1.6836														M184.1226T9	0.307683	-1.7005															M781.5553T16	0.27323	-1.8718
								M373.189T6	0.31175	-1.6816														M78.9976T18	0.308671	-1.6959															M834.6001T16.1	0.27597	-1.8574
								M342.0292T10	3.20287	1.6794														M274.9538T1	0.308699	-1.6957															M280.1485T14	3.6223	1.8569
								M268.0854T8	0.31407	-1.6708														M410.2225T17	3.23499	1.6938															M132.0656T2	3.6203	1.8561
								M359.2852T12	3.1743	1.6665														M143.1178T6	3.21523	1.6849															M98.9758T5	0.27647	-1.8548
								M787.6036T17	3.16736	1.6633														M533.3108T11	3.21069	1.6829															M279.6467T14	3.5903	1.8441
								M154.0586T1	0.315776	-1.663														M300.2014T7	0.311497	-1.6827															M323.1374T2	0.27959	-1.8386
								M835.6035T17	0.316947	-1.6577														M105.0388T2	3.20102	1.6785															M780.5525T16	0.28042	-1.8343
								M758.5689T15	0.317329	-1.656														M206.1356T6	0.313156	-1.675															M373.128T11	3.5634	1.8332
								M362.2071T8	0.31741	-1.6556														M233.1171T10	3.18857	1.6729															M781.555T17	0.28308	-1.8207
								M156.1019T7	0.318167	-1.6522														M305.1569T7	0.315328	-1.6651															M595.3491T9	0.28351	-1.8185
								M175.0546T6	0.321471	-1.6372														M240.1574T7	3.16206	1.6608															M783.5721T15	0.28456	-1.8132
								M343.2855T12	3.09981	1.6322														M352.193T17	3.15129	1.6559															M451.2185T7	0.28553	-1.8083
								M785.5879T15	0.322747	-1.6315														M135.0805T11	3.14564	1.6534															M780.5516T17	0.28574	-1.8072
								M393.2247T10	0.323039	-1.6302														M139.0501T2	0.318117	-1.6524															M810.6001T15	3.4964	1.8059
								M786.6001T16.1	3.08556	1.6255														M180.0034T1	0.319091	-1.648															M309.0547T8	3.4779	1.7982
								M407.2492T15	0.325415	-1.6197														M280.0871T8	0.319315	-1.6469															M525.3744T15	3.4764	1.7976
								M344.2278T7	0.325892	-1.6175														M414.2022T6	3.13156	1.6469															M137.0269T7	0.28775	-1.7971
								M759.5723T15.1	0.325913	-1.6174														M564.303T8	3.12081	1.6419															M473.7371T8	0.28812	-1.7953
								M96.0336T1	3.05876	1.613														M132.0656T2	0.320749	-1.6405															M207.0807T19	0.28827	-1.7945
								M168.8956T18	3.04386	1.6059														M321.0855T6	3.11604	1.6397															M482.2933T10	0.28831	-1.7943
								M243.6845T7	0.328958	-1.604														M362.2071T8	0.321492	-1.6371															M339.268T12	3.4492	1.7863
								M407.2492T17	0.328969	-1.604														M806.5688T15	0.321854	-1.6355															M375.2798T11	3.4487	1.7861
								M784.5843T15.1	0.329294	-1.6025														M360.201T6	3.09167	1.6284															M105.0206T2	0.29176	-1.7771
								M252.6351T10	0.330382	-1.5978														M195.1331T7	0.323687	-1.6273															M151.131T15.1	0.29291	-1.7715
								M406.7476T14	0.330732	-1.5963														M758.5689T15	0.324317	-1.6245															M565.3063T8	0.29475	-1.7624
								M240.1574T7	3.01623	1.5927														M472.5063T8	0.324559	-1.6235															M332.3308T15.1	0.29549	-1.7588
								M419.7555T17	0.332867	-1.587														M103.0546T2	3.07759	1.6218															M233.1171T10	0.29624	-1.7552
								M235.1187T2	2.99769	1.5839														M525.1708T10	0.325161	-1.6208															M200.1758T18	3.3659	1.751
								M99.5528T1	2.98802	1.5792														M807.5723T17	0.326467	-1.615															M510.238T12	0.29721	-1.7504
								M263.6842T7	2.98187	1.5762														M154.0692T2	3.05297	1.6102															M99.5528T2	0.29808	-1.7462
								M406.7476T15	0.335447	-1.5759														M807.5723T17.1	0.328224	-1.6073															M268.0854T8	0.29882	-1.7426
								M810.6001T16	2.97522	1.573														M343.7871T15.2	0.329544	-1.6015															M130.0217T2	3.3382	1.7391
								M164.639T18	2.96077	1.566														M99.0339T1	3.02691	1.5978															M472.5063T8	3.3204	1.7314
								M784.5844T17	0.338146	-1.5643														M452.2223T7	3.01532	1.5923															M117.9547T18	3.3066	1.7254
								M357.2785T12.1	2.94118	1.5564														M111.0292T2	0.33173	-1.5919															M159.0062T18	3.3008	1.7228
								M128.9712T17	2.93832	1.555														M265.0957T2	3.00345	1.5866															M208.689T18	3.2997	1.7223
								M412.2843T10	0.342067	-1.5476														M207.9852T18	0.332989	-1.5865															M230.0603T6	0.30334	-1.721
								M406.7477T17	0.342138	-1.5473														M114.039T1	0.334582	-1.5796															M137.0514T1	3.2899	1.718
								M334.0548T1	2.92116	1.5465														M345.0694T2	2.98409	1.5773															M98.053T1	0.3041	-1.7174
								M586.2738T15	0.343525	-1.5415														M87.526T2.2	2.97956	1.5751															M283.2821T13	0.30431	-1.7164
								M330.6767T7	2.90107	1.5366														M201.0733T2	2.96894	1.57															M369.3513T14	0.30449	-1.7155
								M369.3513T14	0.344923	-1.5357														M371.2275T7	0.337348	-1.5677															M564.303T8	0.30454	-1.7153
								M282.1911T7	0.345304	-1.5341														M100.0248T2	2.96358	1.5673															M345.0601T2	3.2752	1.7116
								M513.3031T8	0.346344	-1.5297														M198.1201T8.1	0.337735	-1.566															M271.0745T4	3.2577	1.7038
								M214.016T6	0.347174	-1.5263														M111.0205T11	0.337781	-1.5659															M237.6594T6	3.2425	1.6971
								M184.1226T9	0.347814	-1.5236														M207.0807T5	2.95797	1.5646															M585.2705T15	0.30933	-1.6928
								M758.5689T13	0.348056	-1.5226														M207.0807T0	2.95692	1.5641															M334.0371T8	3.2256	1.6896
								M283.175T7	0.348092	-1.5225														M168.5413T8	0.338673	-1.5621															M161.1324T12	3.2198	1.687
								M401.692T9	0.348894	-1.5191														M406.9655T1	2.9469	1.5592															M400.3613T14	0.31061	-1.6868
								M196.1225T7	0.348967	-1.5188														M375.008T1	2.93927	1.5555															M481.2621T7	0.31108	-1.6846
								M131.1625T7	2.86205	1.5171														M115.0392T5	0.341297	-1.5509															M232.0273T4	3.2124	1.6837
								M258.279T13	2.86131	1.5167														M344.0262T10	0.341355	-1.5507															M120.0238T6	3.209	1.6821
								M143.1543T18.1	2.86123	1.5166														M207.0807T6	2.92269	1.5473															M627.3568T10	3.2048	1.6802
								M375.6982T7	2.85673	1.5144														M396.2237T17	2.91928	1.5456															M153.0658T2	3.1884	1.6728
								M288.6881T7	2.85315	1.5125														M154.0586T1	0.343088	-1.5433															M427.3245T11	3.1741	1.6663
								M302.196T6	0.350828	-1.5112														M280.1291T6	2.91392	1.543															M657.8362T7	0.31601	-1.662
								M229.6396T4	2.85022	1.5111														M161.1072T12	0.343218	-1.5428															M457.335T11	3.162	1.6608
								M305.1569T7	0.351284	-1.5093														M276.1552T2	0.344792	-1.5362															M221.0332T6	0.31651	-1.6597
								M241.1546T8	0.351444	-1.5087														M407.7556T15.2	2.89729	1.5347															M563.5509T17	3.1452	1.6531
								M406.7475T15	0.351692	-1.5076														M139.9879T11	0.345423	-1.5335															M407.1847T6	0.31953	-1.646
								M230.0957T2	2.83873	1.5052														M298.9578T1	0.346488	-1.5291															M221.042T6	0.31957	-1.6458
								M759.5722T15	0.352945	-1.5025														M283.2821T13	2.88384	1.528															M369.3513T13	0.32021	-1.6429
								M510.238T12	0.355745	-1.4911														M147.0232T5	2.88259	1.5274															M291.163T7	0.32075	-1.6405
								M349.1831T7	0.356328	-1.4887														M371.1874T7	0.34785	-1.5235															M403.2325T15	3.1176	1.6404
								M299.1387T15	0.358076	-1.4817														M510.9175T7	2.86279	1.5174															M87.526T3	0.32127	-1.6381
								M759.5723T15	0.358693	-1.4792														M102.1281T2.1	0.349369	-1.5172															M759.5723T16.1	0.32131	-1.638
								M166.0838T1	2.78621	1.4783														M330.6767T7	2.85878	1.5154															M646.1346T8	3.1113	1.6375
								M758.569T15	0.360529	-1.4718														M319.1651T8	0.350201	-1.5137															M645.1328T8	3.0925	1.6288
								M327.2012T7	0.361102	-1.4695														M156.9906T15.2	0.350828	-1.5112															M533.3108T11	3.0923	1.6287
								M487.1619T12	0.361206	-1.4691														M518.3218T17	2.84349	1.5077															M643.1361T8	3.0906	1.6279
								M780.5526T17	0.361572	-1.4676														M126.0299T2	0.351778	-1.5073															M644.1389T8	3.0887	1.627
								M784.5843T16	0.361585	-1.4676														M277.1343T6	0.353357	-1.5008															M370.7354T8	3.086	1.6257
								M344.1814T7	0.361834	-1.4666														M477.3099T7	0.354761	-1.4951															M323.1692T2	0.32437	-1.6243
								M759.5724T17	0.362188	-1.4652														M236.9386T18	0.354887	-1.4945															M413.2878T10	0.32853	-1.6059
								M151.131T15.1	0.362266	-1.4649														M186.1059T1	0.355227	-1.4932															M406.7475T15.1	0.32969	-1.6008
								M160.3823T18	2.75893	1.4641														M207.0807T20	2.80852	1.4898															M299.1387T15	0.32984	-1.6002
								M585.2705T15	0.3627	-1.4632														M426.3574T15	0.356303	-1.4888															M470.1964T7	0.33214	-1.5901
								M323.5277T7	2.74484	1.4567														M381.1178T9	2.80631	1.4887															M143.0015T5	0.33341	-1.5846
								M407.7556T16	2.73291	1.4504														M394.223T17	2.79353	1.4821															M469.1929T7	0.33423	-1.5811
								M786.6001T15.1	2.7306	1.4492														M195.0877T7	0.358295	-1.4808															M750.5428T17	0.33437	-1.5805
								M137.0457T4	0.366502	-1.4481														M85.5286T2	2.78777	1.4791															M501.2804T13	0.33462	-1.5794
								M202.0654T6	0.366999	-1.4462														M530.1921T12	0.359079	-1.4776															M782.5687T15.1	0.33465	-1.5793
								M811.6036T17	2.72116	1.4442														M75.0446T0	0.359699	-1.4751															M85.0289T1	2.9879	1.5791
								M330.3591T7	2.71665	1.4418														M415.2537T7	0.359855	-1.4745															M487.1619T12	0.33526	-1.5767
								M106.9923T6	0.368582	-1.44														M703.5744T17	2.7787	1.4744															M154.0498T2	2.9758	1.5733
								M782.5687T14	0.36899	-1.4384														M175.0546T6	0.36049	-1.472															M236.9386T18	2.9757	1.5733
								M311.0703T10	2.70768	1.437														M121.0078T18	0.360568	-1.4716															M356.2662T11	2.9689	1.5699
								M467.3196T10	0.370274	-1.4333														M296.6479T17	2.77339	1.4716															M203.0227T6	0.33716	-1.5685
								M406.7476T16	0.371016	-1.4304														M254.0092T4	0.360959	-1.4701															M486.3618T6	0.33729	-1.568
								M783.5721T15	0.37183	-1.4273														M785.5879T16	0.36135	-1.4685															M357.2785T12.1	2.962	1.5666
								M751.3758T8	0.371968	-1.4268														M78.5208T3	2.76686	1.4682															M374.2768T11	2.9581	1.5647
								M385.3172T7	0.374125	-1.4184														M87.526T2.1	2.76159	1.4655															M466.1834T12	0.34061	-1.5538
								M449.3089T10	0.374841	-1.4157														M116.5467T1	2.75581	1.4625															M379.2486T8	2.9295	1.5506
								M189.1233T2	2.6634	1.4133														M415.1233T9	0.363055	-1.4617															M264.6278T6	0.34416	-1.5388
								M448.3056T10	0.37618	-1.4105														M195.1292T7	0.363822	-1.4587															M391.2244T17	0.34417	-1.5388
								M195.0877T7	0.377401	-1.4058														M470.1964T7	2.74582	1.4572															M786.6001T17	2.9001	1.5361
								M227.1753T6	0.377672	-1.4048														M502.2479T8	2.74153	1.455															M807.5723T17	2.8892	1.5307
								M143.1178T6	2.63637	1.3985														M203.2231T6	2.7371	1.4526															M619.7518T8	0.34713	-1.5264
								M204.8042T7	2.6331	1.3968														M296.1461T17	2.73172	1.4498															M464.2829T10	0.34745	-1.5251
								M525.3744T15	2.62778	1.3938														M348.0598T2	0.366999	-1.4461															M373.2735T11	2.876	1.5241
								M522.3555T17	0.380967	-1.3922														M156.0765T8	2.72175	1.4446															M253.0681T6	0.34925	-1.5177
								M782.5687T15	0.381098	-1.3917														M141.9515T17	0.367945	-1.4424															M96.0336T2.1	0.3496	-1.5162
								M207.9852T18	0.382	-1.3884														M87.526T3	2.69898	1.4324															M246.152T10	0.35008	-1.5143
								M470.7605T8	0.382409	-1.3868														M780.5526T17	2.69745	1.4316															M90.5263T14	2.8563	1.5142
								M489.3018T10	0.382541	-1.3863														M393.2196T17	2.68406	1.4244															M444.7811T8	0.35028	-1.5134
								M257.0266T6	0.384054	-1.3806														M336.7839T9	0.374434	-1.4172															M217.1586T15	2.8521	1.512
								M783.5722T15	0.384601	-1.3786														M162.0505T18	2.6693	1.4165															M130.0863T5	0.35109	-1.5101
								M488.2982T10	0.38546	-1.3754														M80.5361T1	2.66731	1.4154															M759.5723T16	0.35136	-1.509
								M235.4856T7	2.59383	1.3751														M143.0015T4	2.66361	1.4134															M415.2187T7	0.35246	-1.5045
								M388.2539T7	0.38616	-1.3728														M470.7605T8	0.375728	-1.4123															M355.2629T11	2.837	1.5044
								M769.5567T17	0.386145	-1.3728														M106.5919T18	0.376095	-1.4108															M291.6468T14	2.8316	1.5016
								M264.2069T18	0.386399	-1.3718														M175.9766T1	2.65774	1.4102															M406.7477T17	0.3537	-1.4994
								M195.8009T6	2.58726	1.3714														M91.0578T19.1	0.377003	-1.4074															M319.1538T9	2.8257	1.4986
								M196.1411T7	0.386683	-1.3708														M99.0126T16	0.3778	-1.4043															M586.2738T15	0.35395	-1.4984
								M399.2174T15	2.58585	1.3706														M96.5312T2	2.64236	1.4018															M398.2186T17	0.3542	-1.4974
								M87.526T5	2.58051	1.3677														M400.3417T15	0.378659	-1.401															M343.2856T12	0.3546	-1.4957
								M430.295T10	0.387852	-1.3664														M383.1221T2	2.64026	1.4007															M240.1804T6	0.35663	-1.4875
								M327.2529T17	2.57573	1.365														M193.1311T1	0.379147	-1.3992															M162.5519T2	0.35674	-1.487
								M340.2593T7	0.388274	-1.3648														M143.0016T2	2.6363	1.3985															M99.1046T18	2.7943	1.4825
								M134.0965T6	2.57308	1.3635														M282.2701T16	0.379435	-1.3981															M426.3211T11	2.7852	1.4778
								M276.1552T2	2.5699	1.3617														M347.2215T9	0.379507	-1.3978															M263.6842T7	2.7723	1.4711
								M241.2352T11	0.389347	-1.3609														M91.0452T2.1	2.63276	1.3966															M418.7477T17	0.36113	-1.4694
								M215.0702T7	0.389696	-1.3596														M204.9794T2	2.62702	1.3934															M230.2477T11	2.7624	1.4659
								M758.5691T17.1	0.390793	-1.3555														M469.1929T7	2.6255	1.3926															M416.3065T11	0.36214	-1.4654
								M760.5843T16	2.55683	1.3544														M128.0273T1	0.380981	-1.3922															M465.286T10	0.3622	-1.4651
								M282.6711T6	2.55558	1.3537														M780.5527T15	2.61267	1.3855															M522.3555T17	0.36228	-1.4648
								M326.2172T7	0.391834	-1.3517														M143.0015T5	2.60702	1.3824															M135.9454T18	2.7587	1.464
								M784.5843T15	0.392819	-1.3481														M520.2555T8	0.384808	-1.3778															M181.0719T6	0.36275	-1.4629
								M117.9547T18	2.53923	1.3444														M243.1618T8	2.59255	1.3744															M277.1343T6	2.7544	1.4617
								M243.1828T7	0.3944	-1.3423														M99.0338T18	2.58605	1.3707															M256.6304T6	0.36384	-1.4586
								M114.0171T18	2.52992	1.3391														M281.2666T12	0.387807	-1.3666															M398.3403T15	0.36606	-1.4499
								M274.9538T1	0.395304	-1.339														M247.1187T8	2.57228	1.363															M808.5837T17	0.36721	-1.4453
								M466.3162T10	0.395523	-1.3382														M175.1078T2	2.56957	1.3615															M135.0805T11	0.36747	-1.4443
								M466.1834T12	0.395804	-1.3372														M427.3611T15	2.56397	1.3584															M207.0443T6	0.36803	-1.4421
								M323.1374T2	2.52621	1.337														M173.0921T1	2.56207	1.3573															M87.526T5	0.36952	-1.4363
								M516.3085T12	0.39604	-1.3363														M90.0287T1.1	2.56089	1.3566															M434.317T11	0.36999	-1.4345
								M341.2628T7	0.396291	-1.3353														M108.5311T2	2.55643	1.3541															M375.0731T8	2.6988	1.4323
								M181.0284T1	0.396841	-1.3334														M118.5279T17	2.55017	1.3506															M99.5528T1	0.37233	-1.4253
								M365.2073T6	2.51528	1.3307														M539.2701T7	2.54349	1.3468															M358.2948T12	2.6848	1.4248
								M90.5263T14	2.50897	1.3271														M127.0948T6	2.53955	1.3446															M566.3118T13	0.37273	-1.4238
								M100.0761T4	0.398915	-1.3259														M279.0838T8	0.394197	-1.343															M265.1295T6	0.37356	-1.4206
								M125.084T12.1	2.50595	1.3254														M283.175T7	0.394197	-1.343															M437.2394T8	0.37359	-1.4205
								M391.9948T1	2.50094	1.3225														M760.5843T16	2.5337	1.3413															M259.039T7	2.6612	1.4121
								M115.0756T7	0.400256	-1.321														M169.9772T15.2	2.51231	1.329															M482.2066T12	0.37603	-1.4111
								M259.039T7	2.49545	1.3193														M761.5878T16	2.51023	1.3278															M626.3534T10	2.6573	1.4099
								M369.0097T1	2.49321	1.318														M255.0385T2	0.398581	-1.3271															M246.0816T11	0.37662	-1.4088
								M783.5722T16	0.4018	-1.3155														M175.1189T2.1	2.50872	1.327															M111.0292T2	2.6537	1.408
								M784.5845T17	0.402091	-1.3144														M143.1543T6	2.50244	1.3233															M111.0204T16	0.37686	-1.4079
								M279.6467T14	2.47721	1.3087														M125.0841T9.1	0.400288	-1.3209															M207.0807T20	0.37698	-1.4074
								M759.5723T16	0.404155	-1.307														M123.026T2	0.401687	-1.3159															M654.4137T15	0.37752	-1.4054
								M114.128T7	0.405894	-1.3008														M240.0946T8	0.401752	-1.3156															M290.1596T7	0.37819	-1.4028
								M285.2606T17	2.45381	1.295														M436.3167T11	0.401945	-1.3149															M784.5842T15	0.37862	-1.4012
								M304.2995T15	0.40798	-1.2934														M108.0391T2	2.48453	1.313															M806.5689T17	2.638	1.3994
								M343.2243T14	2.44314	1.2887														M87.526T19	2.47862	1.3096															M782.5687T15	0.37916	-1.3991
								M407.2492T15.1	0.409484	-1.2881														M101.0794T4	2.47427	1.307															M83.0609T15	2.6343	1.3974
								M393.2096T7	0.409937	-1.2865														M128.9712T17	2.47335	1.3065															M137.1155T6	2.6335	1.397
								M87.526T4	2.43849	1.286														M78.5208T5	2.46889	1.3039															M782.5686T17	0.38163	-1.3898
								M357.2692T11	2.43285	1.2826														M259.0755T7	2.46676	1.3026															M219.1338T2	0.38173	-1.3894
								M137.1155T6	2.42524	1.2781														M370.013T1	2.46664	1.3026															M810.6001T16	2.6184	1.3887
								M226.1542T7	2.42454	1.2777														M569.3143T7	0.405663	-1.3016															M163.0342T6	0.38222	-1.3875
								M761.5878T16	2.41604	1.2726														M116.5467T2	2.4639	1.3009															M787.6036T15.1	2.615	1.3868
								M788.6136T17	2.40454	1.2658														M277.1045T9	2.45749	1.2972															M758.5689T13	0.38296	-1.3847
								M125.084T12	2.40304	1.2649														M146.1651T6	2.45682	1.2968															M583.7567T10	0.38401	-1.3808
								M144.0236T18	0.416493	-1.2637														M397.2154T17	2.4564	1.2966															M288.6881T7	2.6029	1.3801
								M332.095T1	2.39745	1.2615														M325.0963T9	2.45477	1.2956															M383.2646T17	0.38444	-1.3792
								M312.1734T8	0.418673	-1.2561														M117.0399T1	2.45453	1.2954															M87.5261T18	0.38681	-1.3703
								M689.3862T8	0.419886	-1.2519														M239.0913T8	0.408697	-1.2909															M492.2089T7	0.38718	-1.3689
								M431.2985T10	0.420398	-1.2502														M130.0652T5	2.44612	1.2905															M465.1799T12	0.38735	-1.3683
								M280.1485T14	2.36843	1.2439														M161.0121T1	2.44427	1.2894															M695.343T8	0.38767	-1.3671
								M198.0009T8	2.3667	1.2429														M417.319T10	2.44135	1.2877															M343.2855T16	2.5602	1.3563
								M804.5514T16	0.422565	-1.2428														M283.7172T8	0.409819	-1.2869															M352.193T17	0.39059	-1.3563
								M225.8165T7	2.35916	1.2383														M539.1501T17	2.43938	1.2865															M457.2081T8	0.39148	-1.353
								M269.2263T16	2.34522	1.2297														M287.6506T2	2.43671	1.2849															M78.9976T18	2.5522	1.3517
								M482.2066T12	0.426476	-1.2295														M193.0471T6	2.43611	1.2846															M783.5722T15	0.39296	-1.3475
								M384.7719T7	2.34412	1.229														M131.0548T18	2.42777	1.2796															M273.1484T10	0.39359	-1.3452
								M137.0389T18	0.42673	-1.2286														M96.5312T3	2.42501	1.278															M96.0336T1	0.39468	-1.3413
								M99.0141T11	0.427369	-1.2264														M175.0181T20.1	2.42442	1.2776															M539.2828T9	0.3959	-1.3368
								M390.9813T1	2.33989	1.2264														M91.0452T2	2.42348	1.2771															M280.1291T6	0.39679	-1.3335
								M148.977T18	2.33781	1.2252														M828.551T16	0.413291	-1.2747															M599.3902T7	0.39726	-1.3319
								M97.5342T18	2.32975	1.2202														M160.1808T6.1	2.41692	1.2732															M758.569T16	0.39724	-1.3319
								M369.3513T13	0.429682	-1.2187														M78.5208T2.1	2.41575	1.2725															M96.0336T2	0.39727	-1.3318
								M185.0659T1	2.31637	1.2119														M219.1338T2	2.41354	1.2712															M451.1643T11	0.39727	-1.3318
								M310.2223T7	0.431891	-1.2113														M208.0638T2	2.41272	1.2707															M201.0733T2	0.3989	-1.3259
								M783.5722T15.1	0.432133	-1.2104														M137.0389T5	2.41121	1.2698															M207.0807T6	0.39913	-1.3251
								M559.1505T2	2.31369	1.2102														M784.5844T17	0.415265	-1.2679															M499.1641T12	2.5054	1.3251
								M370.3547T17	0.432246	-1.2101														M259.0099T1	0.415662	-1.2665															M100.0331T1	2.504	1.3242
								M202.0475T7	2.29795	1.2004														M613.6215T9	2.40558	1.2664															M125.0841T9.1	2.4984	1.321
								M265.981T8	0.43573	-1.1985														M512.2029T8	0.415852	-1.2658															M759.5723T14	0.40137	-1.317
								M212.2372T13	0.43611	-1.1973														M269.1606T2	2.40396	1.2654															M382.1793T6	2.4851	1.3133
								M268.0515T1	2.29064	1.1958														M428.3732T16	2.40321	1.265															M526.2146T7	0.4027	-1.3122
								M317.2151T7	0.437426	-1.1929														M143.0016T1	2.40171	1.2641															M321.6764T7	2.4794	1.31
								M661.0822T1	2.28498	1.1922														M207.0174T16.1	2.40073	1.2635															M786.6001T15.1	2.4752	1.3075
								M115.0392T5	0.438289	-1.19														M375.2798T11	2.39929	1.2626															M358.1541T16	0.40504	-1.3039
								M762.5911T17	2.28019	1.1892														M382.1793T6	2.39664	1.261															M539.2701T7	0.40588	-1.3009
								M190.0654T18	0.439483	-1.1861														M338.2663T12	2.39527	1.2602															M87.526T19	0.40606	-1.3002
								M806.965T14	2.27268	1.1844														M129.0033T1	0.417589	-1.2598															M247.1287T2	0.40701	-1.2969
								M158.1539T2	0.440102	-1.1841														M154.0498T2	0.417868	-1.2589															M182.0754T6	0.40758	-1.2948
								M220.8102T7	2.27113	1.1834														M555.2523T8	2.39097	1.2576															M118.0653T2	2.4527	1.2944
								M121.0078T18	0.44117	-1.1806														M175.0342T7	0.418848	-1.2555															M310.1798T9	2.4517	1.2938
								M403.2147T7	0.442223	-1.1771														M137.0389T19.1	2.38572	1.2544															M215.0702T7	0.40849	-1.2916
								M106.0372T7	2.25398	1.1725														M130.0217T2	0.419886	-1.2519															M473.3067T11	0.40884	-1.2904
								M167.0494T18	0.443912	-1.1717														M795.3832T9	2.37338	1.247															M783.5722T15.1	0.41008	-1.286
								M787.6036T16	2.25256	1.1716														M406.7476T15	0.421372	-1.2468															M394.223T17	0.4107	-1.2838
								M196.091T7	0.445474	-1.1666														M305.2151T8	0.421585	-1.2461															M87.526T20	0.41075	-1.2837
								M480.2145T7	2.24472	1.1665														M430.7477T17	0.421781	-1.2454															M500.2771T13	0.4108	-1.2835
								M216.0518T3	2.23969	1.1633														M91.0452T1	2.36911	1.2443															M504.2405T11	0.41094	-1.283
								M205.0287T18	0.446768	-1.1624														M269.126T7	2.36804	1.2437															M278.1216T8	0.4113	-1.2817
								M599.3902T7	0.446748	-1.1624														M160.5362T2	2.36776	1.2435															M168.5413T8	2.4306	1.2813
								M246.152T10	0.447668	-1.1595														M784.5843T15.1	0.422619	-1.2426															M467.1521T10	2.427	1.2791
								M349.2347T17.1	2.23329	1.1592														M237.6594T6	0.423137	-1.2408															M282.2701T16	2.425	1.278
								M170.0328T2	2.23249	1.1587														M184.0281T1	2.36066	1.2392															M105.0388T2	0.41276	-1.2766
								M408.2572T15	2.23045	1.1573														M175.0181T0	2.36038	1.239															M202.1801T1	0.41375	-1.2732
								M657.2348T9	0.450187	-1.1514														M188.1082T16	0.423819	-1.2385															M406.7476T14	0.41387	-1.2728
								M221.0332T6	0.450248	-1.1512														M282.2508T16	0.424016	-1.2378															M365.2105T6	0.41431	-1.2712
								M333.3341T15	0.450979	-1.1488														M247.0123T2	2.35621	1.2365															M796.338T11	2.4102	1.2692
								M371.2275T7	0.450999	-1.1488														M206.1539T6	2.35483	1.2356															M190.0862T9	2.4086	1.2682
								M557.144T12	0.452018	-1.1455														M207.138T12	0.42526	-1.2336															M255.1225T9	0.41517	-1.2682
								M130.0863T5	0.453638	-1.1404														M163.0451T1	2.35112	1.2333															M182.1904T8	0.41538	-1.2675
								M473.7371T8	0.453741	-1.1401														M806.5689T17.1	0.425931	-1.2313															M111.0205T13	0.41557	-1.2668
								M145.0001T1	0.454112	-1.1389														M222.8885T1	2.34764	1.2312															M450.3211T11.1	0.4157	-1.2664
								M386.326T14	2.19949	1.1372														M256.9817T1	2.34555	1.2299															M259.0755T7	0.4162	-1.2647
								M645.126T1	2.19486	1.1341														M78.5208T1	2.34538	1.2298															M214.518T1	2.4026	1.2646
								M107.5415T1	2.18651	1.1286														M326.1T9	2.34401	1.229															M804.5512T17	0.41649	-1.2636
								M786.6001T17	2.18317	1.1264														M83.5364T2.1	2.34302	1.2284															M136.0733T7	2.3972	1.2613
								M807.5723T17.1	0.459242	-1.1226														M248.1491T2	2.34296	1.2283															M245.0783T11	0.41717	-1.2613
								M654.4137T15	0.459284	-1.1225														M781.555T17	2.34296	1.2283															M166.0838T1	2.3947	1.2598
								M371.358T17	0.459327	-1.1224														M476.3066T7	0.426894	-1.2281															M304.3115T13	2.3925	1.2585
								M161.1072T12	0.460024	-1.1202														M161.0121T2	2.34159	1.2275															M396.2237T17	0.41814	-1.2579
								M291.163T7	0.460787	-1.1178														M119.0285T6	2.33863	1.2257															M147.0232T5	0.4182	-1.2577
								M205.8045T6	2.16277	1.1129														M181.0284T1	0.427643	-1.2255															M813.6834T17	0.41854	-1.2566
								M332.057T1	2.16011	1.1111														M207.0807T1	2.33585	1.2239															M488.3191T7	0.41883	-1.2556
								M114.0916T7	0.463242	-1.1102														M161.0121T3	2.33454	1.2231															M415.3034T11	0.41914	-1.2545
								M644.5334T8	2.1574	1.1093														M808.8334T7	2.33117	1.221															M110.522T15	0.41938	-1.2537
								M85.0483T2	0.463607	-1.109														M254.1598T2	2.3304	1.2206															M787.6036T17	2.3825	1.2525
								M129.0033T1	0.463908	-1.1081														M160.0548T6	2.32959	1.2201															M149.1325T12	2.3809	1.2515
								M132.0542T2	0.465614	-1.1028														M189.1147T6	0.429535	-1.2191															M433.314T11	0.42019	-1.2509
								M465.1799T12	0.466592	-1.0998														M252.6351T10	2.32412	1.2167															M99.0126T16	2.3795	1.2506
								M311.2257T7	0.466701	-1.0994														M235.1187T2	2.32256	1.2157															M414.3T11	0.42086	-1.2486
								M520.2765T8	2.13465	1.094														M395.2199T17	2.32207	1.2154															M331.2048T9	2.3754	1.2482
								M87.526T3.2	2.13106	1.0916														M94.5338T2	2.32019	1.2142															M184.6242T14	0.42116	-1.2476
								M760.5845T13	2.13024	1.091														M291.145T7	2.31997	1.2141															M432.3106T11	0.4217	-1.2457
								M761.588T17	2.12857	1.0899														M92.044T1	2.31906	1.2135															M183.1016T11	2.3598	1.2387
								M331.0535T1	2.12481	1.0873														M320.124T6	2.31836	1.2131															M539.1501T17	0.42379	-1.2386
								M258.1697T6	0.470765	-1.0869														M103.5518T1	2.31728	1.2124															M795.3347T11	2.3598	1.2386
								M760.5844T17	2.12319	1.0862														M255.1225T9	2.31589	1.2116															M100.0248T2	0.42481	-1.2351
								M267.1338T4	2.12274	1.0859														M112.526T2	0.431891	-1.2112															M103.0546T2	0.42527	-1.2336
								M332.3308T15	0.47112	-1.0858														M407.7556T15.1	2.31455	1.2107															M154.0692T2	0.42551	-1.2327
								M807.5724T15.1	0.47344	-1.0787														M698.7864T8	0.432526	-1.2092															M91.0452T2.1	0.42565	-1.2322
								M76.0763T1	2.111	1.0779														M154.0267T2	0.432657	-1.2087															M125.0841T7	2.348	1.2314
								M407.7556T15.1	2.11046	1.0775														M87.0284T2	2.30229	1.2031															M407.2492T15	0.42594	-1.2313
								M319.2242T14	2.11015	1.0773														M191.1041T9	0.434329	-1.2031															M339.2504T13	0.42643	-1.2296
								M137.1154T8	2.10615	1.0746														M145.1012T9	0.434518	-1.2025															M362.7029T7	0.42653	-1.2293
								M221.042T6	0.475692	-1.0719														M282.1911T7	0.435787	-1.1983															M113.0086T2	2.3424	1.228
								M761.5879T14	2.10186	1.0717														M79.5373T1	2.29321	1.1974															M177.0546T11	0.42698	-1.2277
								M557.8291T8	0.476077	-1.0707														M566.3118T13	2.29316	1.1973															M189.1233T2	2.3294	1.2199
								M182.4693T6	2.09943	1.07														M78.5208T4	2.28269	1.1907															M393.2196T17	0.4295	-1.2193
								M627.3568T10	2.09943	1.07														M759.5722T15	0.438481	-1.1894															M559.1505T2	2.3233	1.2162
								M149.1325T12	2.09771	1.0688														M344.0584T2	0.439348	-1.1866															M311.0703T10	2.3232	1.2161
								M290.5235T7	2.096	1.0676														M129.9792T1	0.439445	-1.1862															M472.3032T11	0.43068	-1.2153
								M158.0029T6	0.477168	-1.0674														M407.7556T16	2.26994	1.1827															M452.3273T11	0.4321	-1.2106
								M230.1418T7	2.09547	1.0673														M108.0391T19	2.26958	1.1824															M340.248T11	2.3143	1.2105
								M125.084T14	2.09521	1.0671														M242.1102T10	0.441521	-1.1795															M143.0357T1	0.43266	-1.2087
								M251.1253T9	2.09455	1.0666														M209.0808T9	0.442008	-1.1778															M237.1484T11	0.4328	-1.2082
								M125.084T10	2.09196	1.0648														M331.2048T9	0.442028	-1.1778															M128.0273T1	2.3103	1.2081
								M485.3585T7	0.478217	-1.0642														M160.0345T1	0.442067	-1.1777															M469.3887T17	2.3067	1.2058
								M249.0912T6	0.479249	-1.0612														M96.5312T0	2.26009	1.1764															M137.0389T19	0.43418	-1.2036
								M203.0227T6	0.480215	-1.0582														M703.5745T15	0.442615	-1.1759															M99.0126T15.2	2.3019	1.2029
								M100.0331T1	0.480261	-1.0581														M143.0015T2	2.2578	1.1749															M243.6845T7	0.43446	-1.2027
								M105.0388T1	2.08208	1.058														M566.4276T8	0.442988	-1.1747															M451.3245T11.1	0.4354	-1.1996
								M362.2412T7	0.480561	-1.0572														M592.3278T14	0.443007	-1.1746															M808.5841T15	0.43554	-1.1991
								M224.8583T18	2.08017	1.0567														M329.0954T1	2.25637	1.174															M277.1045T9	0.43603	-1.1975
								M345.6985T8	0.481858	-1.0533														M788.6136T17	2.25576	1.1736															M280.0871T8	2.2935	1.1975
								M91.4406T6	2.07477	1.053														M218.1619T15	0.443538	-1.1728															M390.3576T13	2.2919	1.1965
								M333.0508T1	2.07396	1.0524														M828.5509T17	0.445335	-1.1671															M310.0594T2	0.43638	-1.1963
								M127.0948T6	2.07361	1.0521														M147.0233T1	2.24537	1.167															M403.1385T11	2.2887	1.1945
								M161.0121T2	2.07305	1.0518														M358.2819T11	2.24497	1.1667															M256.6011T12	2.2883	1.1943
								M255.0385T2	0.482393	-1.0517														M351.0771T1	2.24205	1.1648															M110.522T13	0.43737	-1.1931
								M180.0655T7	2.06932	1.0492														M758.5689T14	0.446588	-1.163															M107.5415T2	0.43794	-1.1912
								M983.7152T17	2.06868	1.0487														M408.2572T15	2.23864	1.1626															M759.5724T17	0.43793	-1.1912
								M96.0336T2	2.06254	1.0444														M196.1225T7	0.446867	-1.1621															M456.3317T11	2.2816	1.1901
								M184.1226T14	0.48539	-1.0428														M167.0494T18	0.447788	-1.1591															M237.1576T6	2.2809	1.1896
								M226.4884T7	2.05204	1.0371														M482.3509T16	2.23249	1.1587															M835.6035T17	0.43939	-1.1864
								M307.83T8.1	0.487734	-1.0358														M359.1511T16	2.23234	1.1586															M383.3308T16	2.2753	1.1861
								M300.7003T7	0.487948	-1.0352														M103.539T2	2.22891	1.1564															M428.1628T10	2.2705	1.183
								M186.1124T4	0.488186	-1.0345														M127.0241T1	2.22792	1.1557															M108.0391T19	0.4407	-1.1821
								M229.0277T7	2.0475	1.0339														M110.5417T18	2.22742	1.1554															M75.0446T0	2.2687	1.1819
								M565.3063T8	0.488615	-1.0332														M153.0658T2	0.449035	-1.1551															M454.329T14	2.2678	1.1813
								M477.2708T8	0.489237	-1.0314														M503.3063T7	0.449095	-1.1549															M206.1356T6	2.2637	1.1787
								M566.4276T8	0.489548	-1.0305														M87.526T20	2.22519	1.1539															M343.2243T14	2.2628	1.1781
								M98.9758T5	0.48962	-1.0303														M160.1332T7	2.2242	1.1533															M143.0729T6	2.2593	1.1758
								M212.2008T10	0.48962	-1.0302														M370.3546T15	0.450694	-1.1498															M122.0577T4	0.44274	-1.1755
								M417.319T10	2.04123	1.0294														M398.3403T16	2.21558	1.1477															M212.1539T7	0.44313	-1.1742
								M106.9923T18	0.490412	-1.028														M145.0352T19	0.451427	-1.1474															M410.2225T17	0.44353	-1.1729
								M319.1651T8	0.490485	-1.0277														M400.2654T17	2.21499	1.1473															M178.0579T11	0.44363	-1.1726
								M433.2835T7	0.49099	-1.0262														M165.0338T0	2.2144	1.1469															M787.6036T16	2.2541	1.1725
								M158.1176T7	2.03149	1.0226														M201.8044T6	2.2077	1.1425															M303.6468T14	2.2539	1.1724
								M392.9892T1	2.03004	1.0215														M122.0967T16	0.453597	-1.1405															M158.1539T2	0.44406	-1.1712
								M196.7982T6	2.02774	1.0199														M125.0026T18	0.453844	-1.1397															M359.1511T16	0.44441	-1.17
								M379.2486T8	2.02753	1.0197														M244.9032T1	0.454009	-1.1392															M419.7555T17	0.44492	-1.1684
								M390.9919T1	2.02515	1.018														M221.1647T7	0.454918	-1.1363															M520.8032T7	0.44516	-1.1676
								M239.1488T6	0.493876	-1.0178														M492.2089T7	2.1965	1.1352															M144.1019T1	2.2462	1.1675
								M169.0608T3	2.02331	1.0167														M162.0505T18.1	2.19472	1.134															M116.5467T2	0.44548	-1.1666
								M151.0753T10	2.02086	1.015														M78.5208T2.2	2.19226	1.1324															M351.1808T16	0.44566	-1.166
								M780.5525T16	0.495712	-1.0124														M83.0609T15	0.456308	-1.1319															M785.5879T15	0.44574	-1.1657
								M364.8729T6	2.01686	1.0121														M161.1841T6	2.18962	1.1307															M406.7475T15	0.44646	-1.1634
								M125.9863T8	0.495884	-1.0119														M309.1181T2	2.18823	1.1298															M253.1182T6	0.44671	-1.1626
								M437.2357T7	0.496352	-1.0106														M321.6764T7	0.457247	-1.129															M369.3513T15	2.2381	1.1623
								M125.0841T7	2.01438	1.0103														M174.1965T6	2.18613	1.1284															M244.1373T7	0.44759	-1.1598
								M180.1191T7	2.0141	1.0101														M110.5418T20	2.18527	1.1278															M125.084T10	2.2331	1.1591
								M230.0956T1	2.01268	1.0091														M99.0339T19.1	2.18345	1.1266															M143.0016T2	0.44782	-1.159
								M703.5745T16	2.01102	1.0079														M223.9883T17	0.458001	-1.1266															M241.2352T11	0.44789	-1.1588
								M191.4665T6	2.00763	1.0055														M469.3887T17	0.458589	-1.1247															M108.0892T12	0.44794	-1.1586
								M205.4699T6	2.00727	1.0052														M334.0548T1	2.18036	1.1246															M202.0475T7	2.2303	1.1573
								M231.0539T1	2.00365	1.0026														M552.4025T13	2.18017	1.1244															M759.5723T15	0.4492	-1.1546
								M338.2663T12	0.499525	-1.0013														M137.0389T0	2.1787	1.1235															M758.5691T17.1	0.44943	-1.1538
								M160.1808T20	0.49975	-1.0008														M595.3491T9	2.1786	1.1234															M539.8926T7	0.44982	-1.1526
								M345.2828T17	0.499825	-1.0005														M781.5553T16	2.17761	1.1228															M279.1338T6	0.4502	-1.1513
																								M137.0389T20	2.17708	1.1224															M243.1339T7	0.45095	-1.149
																								M339.2504T13	2.17694	1.1223															M107.5415T1	0.45103	-1.1487
																								M348.1751T8	2.17552	1.1214															M145.1012T9	2.2149	1.1472
																								M93.0468T2	0.459855	-1.1208															M406.9655T1	2.2139	1.1466
																								M278.2476T12	0.45996	-1.1204															M397.2154T17	0.45263	-1.1436
																								M115.0868T1	2.1707	1.1182															M345.2828T17	0.45275	-1.1432
																								M154.9901T14.1	2.17014	1.1178															M758.569T15	0.45295	-1.1426
																								M80.5172T1	2.16943	1.1173															M298.9578T1	2.2076	1.1425
																								M87.526T1	2.16769	1.1162															M186.1124T4	0.45319	-1.1418
																								M253.1182T6	2.16666	1.1155															M105.0388T1	0.45329	-1.1415
																								M451.2185T7	2.16188	1.1123															M144.0325T1	2.2045	1.1405
																								M161.0389T6	2.16127	1.1119															M516.3085T12	0.45379	-1.1399
																								M145.0345T1	2.16015	1.1111															M413.7006T6	0.45381	-1.1398
																								M181.0284T18	0.462963	-1.1111															M258.279T13	2.2033	1.1397
																								M96.5312T1	2.15959	1.1108															M758.569T13	0.45389	-1.1396
																								M806.5689T17	0.463156	-1.1105															M162.0505T18	0.45413	-1.1388
																								M382.2038T17	0.463414	-1.1096															M170.0328T2	2.2009	1.1381
																								M261.1081T2	2.15638	1.1086															M125.0839T16	2.2008	1.138
																								M145.0001T1	2.15601	1.1084															M387.1623T12	2.2008	1.138
																								M787.6036T15.1	0.4638	-1.1084															M783.5722T16	0.45446	-1.1378
																								M98.5124T16	0.463908	-1.1081															M320.3064T11	2.1988	1.1367
																								M204.8042T7	2.15392	1.107															M341.6996T8	0.45561	-1.1341
																								M759.5723T15.1	0.464317	-1.1068															M334.0662T8	2.1919	1.1322
																								M265.1295T6	2.14897	1.1036															M87.526T3.1	0.45642	-1.1316
																								M213.9828T14	0.465614	-1.1028															M137.1155T9	2.1881	1.1297
																								M369.3513T15	0.465701	-1.1025															M352.1655T8	0.45827	-1.1257
																								M426.3575T15	2.13986	1.0975															M126.0299T2	2.1799	1.1243
																								M78.5208T0	2.13493	1.0942															M88.5095T16	0.45891	-1.1237
																								M114.0167T17	0.468538	-1.0937															M169.062T2	0.45947	-1.122
																								M182.1252T12.1	0.469241	-1.0916															M175.9766T0	0.46022	-1.1196
																								M585.3421T15	2.12843	1.0898															M204.0866T4	0.46021	-1.1196
																								M176.791T6	2.12739	1.0891															M131.0548T18	0.46037	-1.1191
																								M88.5095T16	2.12721	1.089															M129.07T15	2.1707	1.1182
																								M175.0478T2	2.12468	1.0872															M808.8334T7	0.46111	-1.1168
																								M613.2872T9	2.12427	1.087															M172.9563T16.2	0.46143	-1.1158
																								M212.0198T10	0.471076	-1.086															M229.2161T2	2.1631	1.1131
																								M184.9855T15.2	2.12265	1.0859															M331.1651T7	2.1625	1.1127
																								M384.7719T7	2.12229	1.0856															M335.0584T8	2.1617	1.1122
																								M172.9563T16.2	2.12103	1.0848															M186.1059T1	2.1605	1.1113
																								M416.3156T10	2.12053	1.0844															M784.5843T15	0.46313	-1.1105
																								M196.4728T6	2.12031	1.0843															M386.326T14	2.1583	1.1099
																								M273.1484T10	2.11954	1.0837															M388.196T12	0.46388	-1.1082
																								M581.3085T14	2.11837	1.083															M428.3732T16	0.46407	-1.1076
																								M117.5363T2	2.11497	1.0806															M182.0578T1	2.1512	1.1051
																								M331.1651T7	0.472836	-1.0806															M769.5567T17	0.46533	-1.1037
																								M90.5263T20	0.473015	-1.0801															M333.0625T8	2.1486	1.1034
																								M415.2187T7	2.11189	1.0785															M130.0652T9.1	2.1427	1.0994
																								M326.2172T7	0.473619	-1.0782															M137.1154T8	2.1427	1.0994
																								M267.1338T4	2.11109	1.078															M436.3167T11	2.1386	1.0967
																								M264.2069T18	0.474046	-1.0769															M348.1751T8	0.4687	-1.0933
																								M102.5531T1	2.1093	1.0768															M406.3524T11	2.1329	1.0928
																								M75.0267T6	0.475263	-1.0732															M407.2492T17	0.46907	-1.0921
																								M106.0416T2	2.10407	1.0732															M630.192T11	0.46923	-1.0916
																								M148.977T0	0.47533	-1.073															M287.6506T2	0.46977	-1.09
																								M403.2325T15	2.10354	1.0728															M449.1486T11	0.47055	-1.0876
																								M256.6304T6	2.10283	1.0723															M208.9437T18	2.1242	1.0869
																								M191.4664T17	2.10252	1.0721															M278.2476T12	2.1229	1.086
																								M162.0501T1	0.475941	-1.0712															M201.2199T18	2.1226	1.0859
																								M760.5843T16.1	2.09952	1.0701															M525.1708T10	2.1197	1.0839
																								M431.2493T17	0.477099	-1.0677															M114.9643T17	2.1191	1.0834
																								M406.3524T11	0.47719	-1.0674															M811.6036T17	2.1183	1.0829
																								M136.0618T2	2.09459	1.0667															M343.7871T15.2	2.116	1.0813
																								M154.0978T7	0.477509	-1.0664															M328.1025T3	2.1148	1.0805
																								M539.8926T7	2.09376	1.0661															M804.5514T16	0.47443	-1.0757
																								M168.0505T1	2.09236	1.0651															M108.0811T4	0.47476	-1.0747
																								M209.0764T1	2.09048	1.0638															M269.1382T11	2.1063	1.0747
																								M375.6982T7	2.0903	1.0637															M98.5124T16	2.1061	1.0746
																								M101.0237T7	2.08995	1.0635															M216.0543T6	0.47511	-1.0737
																								M134.0811T1	0.478446	-1.0635															M810.6T15.1	2.0993	1.0699
																								M206.4642T6	2.08938	1.0631															M198.0009T8	2.0976	1.0688
																								M200.798T6	2.08812	1.0622															M207.0807T0	0.47675	-1.0687
																								M125.084T12	2.08646	1.0611															M304.129T7	2.0952	1.0671
																								M119.547T18	2.08498	1.06															M161.0121T3	0.47731	-1.067
																								M244.1373T7	2.08377	1.0592															M129.9792T1	2.0935	1.0659
																								M358.2698T7	0.480123	-1.0585															M114.128T7	0.47775	-1.0657
																								M269.1382T11	0.480654	-1.0569															M807.5724T15	2.09	1.0635
																								M308.1168T2	2.08043	1.0569															M175.0182T18	0.47868	-1.0629
																								M371.358T17	0.480908	-1.0561															M162.076T2	2.0887	1.0626
																								M241.1069T10	0.481348	-1.0548															M181.0284T18	2.0885	1.0625
																								M190.0862T9	0.481626	-1.054															M808.5835T16	0.47879	-1.0625
																								M457.335T11	0.482044	-1.0528															M97.5148T15.1	0.4791	-1.0616
																								M468.3225T10	2.07439	1.0527															M152.0706T3.1	2.0867	1.0612
																								M806.5689T15	0.482719	-1.0507															M156.0767T2	0.47961	-1.0601
																								M586.2854T7	2.06945	1.0492															M198.1201T8	2.0839	1.0593
																								M222.741T18	0.483302	-1.049															M379.212T13	0.48003	-1.0588
																								M168.8956T18	0.484332	-1.0459															M223.0636T7	0.4804	-1.0577
																								M395.2007T7	2.06467	1.0459															M212.2008T10	0.48054	-1.0573
																								M182.0392T2	2.06445	1.0458															M153.0546T10	0.48174	-1.0537
																								M281.2665T16	0.484801	-1.0445															M165.0338T6	0.48173	-1.0537
																								M303.218T11	0.48499	-1.044															M414.2022T6	0.48201	-1.0529
																								M264.2402T16	0.485013	-1.0439															M189.1119T8	0.48225	-1.0522
																								M87.526T5.1	2.05935	1.0422															M171.1016T8	0.48227	-1.0521
																								M126.1278T18	0.485649	-1.042															M245.1649T7	0.48254	-1.0513
																								M176.1223T2	2.05804	1.0413															M109.0227T16	0.4829	-1.0502
																								M158.0925T1	0.485932	-1.0412															M539.5582T7	0.48352	-1.0483
																								M488.2982T10	2.05787	1.0411															M395.2199T17	0.4837	-1.0478
																								M99.0339T19	2.05689	1.0405															M348.0598T2	2.0672	1.0477
																								M168.0505T2	2.05605	1.0399															M427.3611T15	0.48373	-1.0477
																								M103.0546T4.1	0.486547	-1.0394															M172.0757T9	2.0666	1.0473
																								M280.2632T16	0.486713	-1.0388															M784.5843T16.1	0.48399	-1.047
																								M205.4699T6	2.05103	1.0363															M312.084T8	2.0629	1.0447
																								M807.5723T15	0.488091	-1.0348															M349.2347T17.1	2.0602	1.0428
																								M198.0009T18	0.488544	-1.0335															M175.0181T0	0.48546	-1.0426
																								M760.5845T13	2.04608	1.0329															M148.0968T2	0.48557	-1.0423
																								M454.3469T8	0.488854	-1.0325															M236.7567T8	2.0588	1.0418
																								M112.0466T2	2.04507	1.0321															M83.038T1	0.48577	-1.0417
																								M132.8896T1	0.489021	-1.032															M323.5277T7	2.056	1.0398
																								M77.9992T15.1	2.04415	1.0315															M406.7476T16	0.487	-1.038
																								M122.5473T20	0.489428	-1.0309															M96.0812T15.1	2.0522	1.0372
																								M174.0705T18	0.489404	-1.0309															M212.0198T10	2.052	1.037
																								M520.333T7	0.489404	-1.0309															M87.526T2.1	0.48742	-1.0368
																								M226.4884T7	2.03919	1.028															M156.984T18	2.0506	1.0361
																								M812.6154T17	0.490605	-1.0274															M175.0181T20.1	0.48825	-1.0343
																								M425.2144T15	2.03678	1.0263															M545.3324T13	0.48868	-1.033
																								M267.1338T7	2.03525	1.0252															M149.0448T1	0.48979	-1.0298
																								M147.0232T0	2.03484	1.0249															M759.5723T17	0.49011	-1.0288
																								M119.547T1	2.03372	1.0241															M207.0807T1	0.4908	-1.0268
																								M172.0055T17	0.492271	-1.0225															M305.2151T8	2.0369	1.0264
																								M373.128T11	0.492368	-1.0222															M267.1338T7	0.49116	-1.0257
																								M810.6T15.1	0.492732	-1.0211															M758.5689T14	0.49221	-1.0227
																								M114.9643T17	0.493316	-1.0194															M82.0143T2.1	0.49264	-1.0214
																								M212.1539T7	2.02634	1.0189															M807.5724T15.1	2.0287	1.0206
																								M130.0863T13	2.02597	1.0186															M78.5208T3	0.49294	-1.0205
																								M183.09T10	2.02585	1.0185															M322.7079T7	0.49302	-1.0203
																								M224.8583T18	0.493681	-1.0183															M348.0701T1	2.0257	1.0184
																								M265.2524T13	2.02462	1.0177															M138.9953T15.2	0.49386	-1.0178
																								M137.0389T19	2.024	1.0172															M317.2151T7	0.49409	-1.0172
																								M118.5278T15	2.02077	1.0149															M130.008T7	2.0232	1.0167
																								M234.1528T6	2.01943	1.0139															M227.0827T12	2.0221	1.0159
																								M244.6376T11	2.01837	1.0132															M265.2855T18	2.0209	1.015
																								M340.1026T7	0.495589	-1.0127															M281.2473T13	0.49569	-1.0125
																								M280.2633T10	0.49586	-1.012															M177.1022T3	0.49592	-1.0118
																								M357.2786T11	2.01349	1.0097															M137.0389T20	0.49596	-1.0117
																								M99.0339T2	2.01337	1.0096															M137.0389T0	0.49639	-1.0104
																								M139.9878T13	2.01203	1.0087															M359.2983T12	2.0138	1.0099
																								M243.1339T7	2.00948	1.0068															M160.0548T18	0.49683	-1.0092
																								M172.0757T9	0.497785	-1.0064															M398.8419T17	0.49709	-1.0084
																								M154.044T2	2.00868	1.0062															M143.0015T4	0.49713	-1.0083
																								M72.9377T17	2.00465	1.0033															M202.1801T2	0.49719	-1.0081
																								M484.3301T14	0.499052	-1.0027															M84.0813T18	2.0096	1.0069
																																									M286.3102T13	2.0089	1.0064
																																									M183.133T11.1	2.0062	1.0045
																																									M524.371T15	2.004	1.0029
																																									M343.2855T12	2.003	1.0022
																																									M152.0165T9	2.0005	1.0004

## Sheet: urine negative mode
Table 1A								Table 1B
Differential metabolites between Infection-only and Advanced(fdr<0.01)								Pairwise comparison of infection-only and advanced groups (fold change >2)
*negative values indicate higher abundance in Advanced group								*negatives or values less than 1 indicate higher abundance in Advanced group
mz	rt	isotopes	adduct	Difference in mean intensity	FDR			Metabolite/RT	Fold Change	log2(FC)
626.356	610.901	[892][M]-		-4.5981e+06	0.000687368			M399.9376646T138	0.00234302	-8.7374
367.104	383.31			-9.57103e+06	0.00151179			M289.0027757T344	0.00520427	-7.5861
203.997	98.0979		[M-H]- 205.007 [M-H-CO2]- 248.992	-4.11918e+06	0.00151179			M383.0447211T365	0.0104287	-6.5833
319.05	393.884	[475][M]-		-6.24572e+06	0.00151179			M272.0320856T391	0.0114554	-6.4478
568.322	681.771	[866][M+2]-		332135	0.00219702			M271.0285676T391	0.0157993	-5.984
455.293	751.958	[733][M+2]-		309571	0.00239152			M383.0447661T381	0.0182219	-5.7782
384.721	72.5321		[M+Cl+HCOOH]- 303.752	1.75121e+06	0.00263568			M305.015267T325	0.0191843	-5.7039
489.029	247.356			1.0188e+06	0.00284468			M290.0426165T331	0.0206415	-5.5983
302.06	224.084	[432][M+3]-		-1.41229e+06	0.00293644			M463.0560911T305	0.0229616	-5.4446
222.991	112.769	[226][M]-	[M+Cl]- 188.025	-4.98468e+07	0.00293644			M367.1039981T383	0.0230569	-5.4387
475.269	752.005	[762][M]-	[M-H+NaCOOH]- 408.289	810298	0.00293644			M369.0289832T331	0.0235316	-5.4093
627.358	611.147	[892][M+1]-		-1.4606e+06	0.00293644			M306.0374843T309	0.0236027	-5.4049
534.087	247.351			1.50023e+06	0.00293644			M289.0391808T331	0.024769	-5.3353
407.182	491.041	[649][M+2]-		-1.36315e+06	0.00333539			M301.0390919T377	0.025161	-5.3127
258.008	324.516			3.30636e+07	0.00333539			M289.0192443T370	0.0278149	-5.168
323.071	346.87			782037	0.00333539			M305.034015T309	0.0279752	-5.1597
584.317	639.36	[875][M+1]-		1.72867e+06	0.00333539			M407.1817167T491	0.0287844	-5.1186
476.272	752.043	[762][M+1]-		217992	0.00333539			M319.0496852T393	0.0295648	-5.08
585.32	639.65	[875][M+2]-		403076	0.00333539			M324.8962272T138	0.0307872	-5.0215
224.987	113.066	[226][M+2]-		-2.09669e+06	0.00333539			M288.0269252T370	0.0320718	-4.9625
272.032	391.565	[361][M+1]-		-2.30668e+06	0.00333539			M397.1145087T369	0.0338662	-4.884
407.281	752.034	[652][M]-	[M-H]- 408.289	7.9324e+06	0.00333539			M383.0989814T359	0.0356926	-4.8082
443.257	751.981	[716][M]-	[M+Cl]- 408.289	881536	0.00333539			M287.0234661T370	0.0364551	-4.7777
453.287	752.005	[733][M]-	[M-H+HCOOH]- 408.289	6.7007e+06	0.00333539			M116.0706282T180	0.0367471	-4.7662
454.29	751.979	[733][M+1]-		1.8061e+06	0.00333539			M209.0815759T419	0.0396275	-4.6574
567.319	681.698			797512	0.00333539			M367.067507T328	0.0436091	-4.5193
408.284	752.03	[652][M+1]-		2.06768e+06	0.00333539			M626.355886T610	0.0449984	-4.4739
222.992	147.457			-1.17163e+07	0.00333539			M302.0602478T224	0.0467661	-4.4184
223.995	112.953	[226][M+1]-		-3.07158e+06	0.00333539			M381.1668309T435	0.0480631	-4.3789
248.969	137.913		[M-H-CO2]- 293.966	1.15988e+06	0.00333539			M277.0595448T225	0.0496229	-4.3329
289.019	370.339	[404][M+2]-		-2.97692e+06	0.00333539			M369.119647T455	0.0546866	-4.1927
323.888	138.082			-725735	0.00333539			M399.1304535T398	0.0549934	-4.1846
409.287	752.048	[652][M+2]-		293758	0.00333539			M247.0646475T391	0.0553802	-4.1745
543.257	752.048			199105	0.00333539			M291.034956T331	0.0597907	-4.0639
306.037	309.332	[447][M+1]-		-4.19035e+06	0.00344412			M287.0234334T404	0.0601287	-4.0558
210.077	363.355			-2.01305e+06	0.0036463			M369.0078265T137	0.0604558	-4.048
240.034	330.227			1.33939e+06	0.0037152			M204.9808741T145	0.0621195	-4.0088
276.128	523.324			1.28546e+06	0.0037152			M186.1132083T458	0.0621272	-4.0087
583.314	639.392	[875][M]-		5.6606e+06	0.00398739			M415.1253859T305	0.0640861	-3.9639
339.066	275.847	[525][M]-		-6.53597e+06	0.00448837			M407.1932243T483	0.0655738	-3.9307
340.07	275.583	[525][M+1]-		-1.04184e+06	0.00448837			M176.0637379T323	0.0694541	-3.8478
301.057	223.987	[432][M+2]-		-1.13766e+07	0.00448837			M198.0403114T224	0.0695507	-3.8458
539.14	71.9458		[M+Cl]- 504.17	-3.45995e+06	0.00448837			M346.0561622T121	0.0696136	-3.8445
182.949	71.7023		[M+Cl]- 147.985	2.20456e+06	0.0047262			M272.9344422T138	0.07227	-3.7905
226.116	397.33	[232][M+1]-		-239143	0.0047262			M344.1435098T378	0.0732601	-3.7708
452.274	699.121	[729][M+1]-		246175	0.0047262			M216.880811T71	0.0735078	-3.7659
271.029	391.745	[361][M]-		-1.89123e+07	0.00493596			M307.0300654T309	0.0743771	-3.749
318.055	232.084	[472][M+1]-		-453550	0.00493596			M301.0569164T223	0.0745101	-3.7464
324.896	138.325			-1.00789e+06	0.00493596			M449.2038931T450	0.0760167	-3.7175
318.138	547.944			-1.17873e+06	0.00498013			M401.1096298T300	0.0772678	-3.6939
255.992	334.996			4.33909e+06	0.00498013			M343.1402199T378	0.0805932	-3.6332
288.027	370.469	[404][M+1]-		-8.62448e+06	0.00498013			M385.1147626T321	0.0814863	-3.6173
253.01	70.9134		[M+Cl+HCOOH]- 172.047	3.81216e+06	0.00498013			M406.0662899T84	0.0819336	-3.6094
168.077	67.2174			-2.08054e+07	0.00498013			M435.1415042T249	0.0819538	-3.6091
393.177	522.768			-841680	0.00512188			M210.0768811T363	0.0826515	-3.5968
383.099	359.835			-4.62373e+06	0.00512188			M428.0775474T244	0.0830358	-3.5901
287.023	404.155			-1.02034e+07	0.00512188			M175.0603825T323	0.0843099	-3.5682
243.016	322.1	[274][M+1]-		2.0021e+07	0.00580753			M291.0184674T309	0.0882223	-3.5028
305.034	309.221	[447][M]-	[M+Cl]- 270.067	-36661301	0.00580753			M337.0935097T390	0.0920641	-3.4412
138.019	100.911		[M-H]- 139.023	-2.07855e+06	0.00580753			M575.1410103T232	0.094402	-3.405
415.125	305.622	[667][M]-		-3.41221e+06	0.00580753			M627.3584513T611	0.0949127	-3.3973
287.023	370.372	[404][M]-	[M-H+CF3COOH]- 154.029	-7.75243e+07	0.00580753			M460.2716164T594	0.0949668	-3.3964
192.981	167.696		[M+Cl]- 158.014	-9.54967e+06	0.00649001			M429.1409358T382	0.0950932	-3.3945
391.286	824.927		[M+Cl]- 356.317 [M-H]- 392.294	1.43777e+06	0.00684496			M335.0447959T276	0.0952835	-3.3917
463.056	305.02			-2.26261e+06	0.00697559			M406.1806952T491	0.095338	-3.3908
202.997	78.8568		[M+Cl]- 168.029	2.40781e+06	0.00787895			M489.572113T204	0.0967118	-3.3702
280.119	429.18			-672558	0.00793993			M183.9868925T282	0.0976372	-3.3564
435.142	249.775			-2.24354e+06	0.00825301			M405.177235T491	0.0977708	-3.3545
183.03	314.12	[114][M+1]-		4.31814e+06	0.00825301			M243.0163162T368	0.0988924	-3.3379
317.052	232.083	[472][M]-	[M-H-CH2]- 332.064	-3.53424e+06	0.00841607			M323.8881378T138	0.100192	-3.3191
186.022	304.749			-700925	0.00868102			M318.0552551T232	0.10025	-3.3183
271.052	74.7101		[M-H]- 272.06 [M-H-H20]- 290.076	-2.22833e+06	0.00873358			M545.0607673T268	0.100511	-3.3146
335.045	276.213			-3.31241e+06	0.00873358			M330.0324712T514	0.100669	-3.3123
157.061	212.521			-210012	0.00891136			M280.1193805T429	0.100817	-3.3102
208	232.07	[185][M+1]-		-1.83891e+06	0.00940497			M181.0193724T319	0.100888	-3.3092
239.997	312.587		[M+Cl]- 205.032	1.06203e+07	0.00949139			M323.0289189T98	0.101091	-3.3063
								M380.8885311T182	0.101108	-3.306
								M169.0327641T240	0.101794	-3.2963
								M400.0937591T182	0.101914	-3.2946
								M182.9943948T282	0.102247	-3.2899
								M362.1825213T495	0.102807	-3.282
								M378.8913975T181	0.103296	-3.2751
								M380.1649012T435	0.103484	-3.2725
								M435.2140608T560	0.104256	-3.2618
								M273.0443069T460	0.104314	-3.261
								M160.841194T799	0.104378	-3.2601
								M362.0433638T514	0.104551	-3.2577
								M159.0766608T181	0.106348	-3.2331
								M300.1205757T199	0.107744	-3.2143
								M311.2020528T885	0.107754	-3.2142
								M359.0450883T464	0.108251	-3.2076
								M255.0182695T152	0.108394	-3.2056
								M205.9841978T145	0.108533	-3.2038
								M181.9911032T282	0.109359	-3.1929
								M602.3023305T531	0.109453	-3.1916
								M378.0896602T71	0.109636	-3.1892
								M239.0925125T400	0.110355	-3.1798
								M446.2920642T730	0.11162	-3.1633
								M393.1774966T522	0.111823	-3.1607
								M332.0293653T514	0.113506	-3.1392
								M379.161593T435	0.113652	-3.1373
								M319.0674239T190	0.11423	-3.13
								M226.1164552T397	0.115275	-3.1169
								M270.9768633T137	0.115501	-3.114
								M186.9813854T298	0.115508	-3.1139
								M461.2751299T594	0.11559	-3.1129
								M125.0345979T73	0.115792	-3.1104
								M447.2953992T730	0.117416	-3.0903
								M203.9967657T98	0.118568	-3.0762
								M379.0830822T71	0.118778	-3.0737
								M318.1383208T547	0.119191	-3.0686
								M338.0482998T118	0.120573	-3.052
								M246.0161007T353	0.120881	-3.0483
								M343.1403867T446	0.120979	-3.0472
								M208.9622223T72	0.121489	-3.0411
								M168.0770593T67	0.121603	-3.0398
								M247.0082819T353	0.121927	-3.0359
								M267.0896874T569	0.123065	-3.0225
								M209.0815879T389	0.123092	-3.0222
								M294.0559118T540	0.123749	-3.0145
								M168.0294313T240	0.124513	-3.0056
								M224.092652T403	0.124681	-3.0037
								M320.0531727T393	0.124998	-3
								M245.0125336T353	0.125728	-2.9916
								M243.0333868T390	0.125862	-2.9901
								M280.1387832T507	0.126314	-2.9849
								M344.1435942T446	0.129042	-2.9541
								M379.0722801T514	0.129492	-2.9491
								M266.1150077T215	0.129673	-2.947
								M220.0977287T487	0.129697	-2.9468
								M186.0766019T236	0.130159	-2.9417
								M112.0393047T240	0.130692	-2.9358
								M377.0862547T71	0.130902	-2.9334
								M286.1664846T546	0.130969	-2.9327
								M286.0370122T181	0.131695	-2.9247
								M386.1182361T321	0.132686	-2.9139
								M337.0447559T118	0.132892	-2.9117
								M266.1231345T461	0.13364	-2.9036
								M209.0564129T222	0.133915	-2.9006
								M162.0220373T206	0.134313	-2.8963
								M310.0508174T397	0.134966	-2.8893
								M342.9414913T112	0.136088	-2.8774
								M196.884448T128	0.136984	-2.8679
								M296.0513178T514	0.137056	-2.8672
								M130.0862465T363	0.137097	-2.8667
								M434.2120669T557	0.137844	-2.8589
								M602.3021599T564	0.138164	-2.8555
								M180.9728803T5	0.139414	-2.8426
								M252.9789398T289	0.139677	-2.8398
								M229.1444967T602	0.140121	-2.8352
								M446.2921688T752	0.140811	-2.8282
								M86.03165317T137	0.140817	-2.8281
								M382.2299853T796	0.14103	-2.8259
								M265.1197791T461	0.14106	-2.8256
								M433.2087223T557	0.141339	-2.8228
								M294.055993T514	0.14242	-2.8118
								M333.1077032T461	0.142605	-2.8099
								M510.1275105T353	0.143088	-2.805
								M224.9872679T113	0.143164	-2.8043
								M85.02831888T137	0.143217	-2.8037
								M505.266705T633	0.143693	-2.7989
								M389.1356517T649	0.144042	-2.7954
								M495.1842775T140	0.144082	-2.795
								M364.1700272T527	0.146043	-2.7755
								M442.2606706T686	0.146188	-2.7741
								M295.0590609T514	0.146316	-2.7728
								M341.0617363T275	0.146724	-2.7688
								M222.9914547T112	0.146992	-2.7662
								M306.1385512T466	0.147347	-2.7627
								M89.00550385T181	0.14749	-2.7613
								M208.9923294T232	0.148783	-2.7487
								M314.2423274T796	0.149096	-2.7457
								M222.9916345T147	0.14939	-2.7429
								M603.3051135T564	0.149752	-2.7393
								M699.3804825T587	0.149981	-2.7372
								M381.2266097T796	0.15006	-2.7364
								M317.0519355T232	0.1502	-2.735
								M174.0764616T249	0.150297	-2.7341
								M387.0942393T304	0.150498	-2.7322
								M186.0224619T304	0.150786	-2.7294
								M588.1109553T219	0.151226	-2.7252
								M196.9226498T85	0.151421	-2.7234
								M129.018262T137	0.151978	-2.7181
								M572.1158929T218	0.152033	-2.7175
								M230.1397295T561	0.152362	-2.7144
								M207.9998901T232	0.152758	-2.7107
								M428.0775263T385	0.154185	-2.6973
								M307.006803T273	0.155885	-2.6814
								M296.1336191T376	0.156343	-2.6772
								M297.9269723T861	0.156531	-2.6755
								M313.2390138T796	0.156536	-2.6754
								M494.2852175T752	0.157159	-2.6697
								M206.9766132T145	0.157988	-2.6621
								M204.9808046T185	0.158068	-2.6614
								M367.224347T428	0.158103	-2.6611
								M171.9461747T867	0.158695	-2.6557
								M483.1781241T688	0.158816	-2.6546
								M179.0205361T401	0.159507	-2.6483
								M315.1819005T437	0.159635	-2.6471
								M152.0343876T236	0.159844	-2.6453
								M192.9806032T167	0.159895	-2.6448
								M124.0393374T240	0.160462	-2.6397
								M223.9949384T112	0.161358	-2.6317
								M698.3771017T587	0.161418	-2.6311
								M295.1301576T376	0.162075	-2.6253
								M185.0019862T238	0.162602	-2.6206
								M313.0932949T254	0.16354	-2.6123
								M320.0249622T253	0.163752	-2.6104
								M435.1263961T206	0.163942	-2.6087
								M509.1242701T353	0.164209	-2.6064
								M420.1965227T595	0.164609	-2.6029
								M288.1539013T444	0.165229	-2.5975
								M340.0696312T275	0.166058	-2.5902
								M421.1722969T428	0.166204	-2.589
								M417.0348698T149	0.167241	-2.58
								M313.1662054T488	0.167277	-2.5797
								M449.2036288T482	0.168073	-2.5728
								M317.1973674T547	0.168124	-2.5724
								M388.1442369T438	0.168737	-2.5672
								M357.1924425T580	0.169162	-2.5635
								M163.0391399T424	0.170004	-2.5564
								M349.2155419T796	0.170561	-2.5516
								M196.0609706T321	0.171007	-2.5479
								M306.0375389T323	0.171151	-2.5466
								M242.9968882T367	0.172527	-2.5351
								M223.0279705T154	0.172804	-2.5328
								M666.0978902T202	0.173181	-2.5296
								M279.1353815T507	0.173825	-2.5243
								M258.0443782T308	0.174334	-2.5201
								M472.2382898T452	0.175003	-2.5145
								M291.018496T337	0.17637	-2.5033
								M429.0808914T385	0.176532	-2.502
								M345.0442924T111	0.176541	-2.5019
								M200.9858611T307	0.176988	-2.4983
								M274.1745458T570	0.178202	-2.4884
								M154.8798492T70	0.178629	-2.485
								M304.0758992T262	0.179106	-2.4811
								M548.3091547T707	0.179128	-2.4809
								M273.1712448T570	0.179147	-2.4808
								M288.1539059T482	0.179517	-2.4778
								M343.2131477T614	0.179749	-2.4759
								M324.0333147T218	0.17995	-2.4743
								M254.9890593T72	0.180099	-2.4731
								M539.1397453T71	0.181488	-2.462
								M224.0596745T171	0.181828	-2.4593
								M188.9325625T855	0.182057	-2.4575
								M236.9710467T98	0.182295	-2.4556
								M464.302437T676	0.182389	-2.4549
								M141.018322T228	0.182652	-2.4528
								M212.0196848T232	0.183248	-2.4481
								M126.0994741T498	0.183278	-2.4479
								M507.2089491T541	0.183955	-2.4426
								M255.123582T484	0.184356	-2.4394
								M303.0725488T262	0.184624	-2.4373
								M419.1932001T595	0.184693	-2.4368
								M140.0342907T247	0.184764	-2.4362
								M312.1822079T593	0.185082	-2.4338
								M493.281853T752	0.185611	-2.4296
								M690.3173809T467	0.185656	-2.4293
								M125.0598002T405	0.185915	-2.4273
								M463.2194789T527	0.185919	-2.4273
								M271.1191107T484	0.186418	-2.4234
								M431.1929853T545	0.186829	-2.4202
								M332.5450015T203	0.187087	-2.4182
								M349.0175074T380	0.187305	-2.4165
								M206.9965076T231	0.187843	-2.4124
								M121.0648533T440	0.188423	-2.4079
								M301.1296726T319	0.188722	-2.4057
								M319.0674994T150	0.18919	-2.4021
								M544.2602465T600	0.189433	-2.4002
								M220.0447974T181	0.189437	-2.4002
								M320.15393T517	0.190006	-2.3959
								M232.976135T306	0.190371	-2.3931
								M451.1365597T243	0.190647	-2.391
								M334.1335337T526	0.190781	-2.39
								M218.0195799T102	0.191314	-2.386
								M652.0814317T159	0.192134	-2.3798
								M243.9617691T78	0.192308	-2.3785
								M339.0659886T275	0.192567	-2.3766
								M190.9650942T124	0.193099	-2.3726
								M463.219648T552	0.193353	-2.3707
								M231.1117839T170	0.194689	-2.3608
								M207.0330316T134	0.195088	-2.3578
								M450.2588812T669	0.196052	-2.3507
								M425.182586T439	0.196071	-2.3506
								M301.9163473T71	0.196225	-2.3494
								M344.0404675T111	0.196244	-2.3493
								M397.1488231T602	0.196645	-2.3463
								M177.9170696T854	0.19694	-2.3442
								M305.0341214T323	0.197429	-2.3406
								M406.0391573T340	0.198102	-2.3357
								M300.0728622T271	0.198373	-2.3337
								M416.1392999T515	0.198452	-2.3331
								M391.0558865T222	0.198697	-2.3314
								M496.3007706T729	0.198811	-2.3305
								M255.1604225T526	0.199525	-2.3254
								M271.0394062T181	0.199673	-2.3243
								M289.0392523T443	0.19974	-2.3238
								M300.9865483T183	0.199964	-2.3222
								M631.2725114T729	0.200072	-2.3214
								M377.1215485T292	0.200132	-2.321
								M267.1353799T168	0.200148	-2.3209
								M198.9701167T217	0.200365	-2.3193
								M495.2974729T729	0.200558	-2.3179
								M244.9656857T425	0.200739	-2.3166
								M128.8769843T900	0.200791	-2.3162
								M225.1131216T397	0.201151	-2.3136
								M183.0400644T151	0.201155	-2.3136
								M174.0764812T204	0.201175	-2.3135
								M295.130281T414	0.201284	-2.3127
								M203.9967273T183	0.20158	-2.3106
								M564.288256T728	0.201877	-2.3085
								M297.1710528T438	0.201886	-2.3084
								M312.1822307T618	0.203021	-2.3003
								M221.9750764T80	0.204478	-2.29
								M297.0475054T736	0.205002	-2.2863
								M259.0284806T573	0.205609	-2.282
								M254.114972T275	0.205825	-2.2805
								M404.2530405T669	0.206475	-2.276
								M308.0812852T130	0.206535	-2.2756
								M163.8461008T7	0.207031	-2.2721
								M219.0523513T181	0.207108	-2.2716
								M162.0222248T407	0.207168	-2.2711
								M497.0710851T226	0.207254	-2.2705
								M194.9271039T84	0.207456	-2.2691
								M426.1496034T479	0.207827	-2.2665
								M198.0223838T514	0.207892	-2.2661
								M281.1505274T523	0.208381	-2.2627
								M193.0864701T570	0.208485	-2.262
								M231.1601494T567	0.208703	-2.2605
								M148.0322467T125	0.208812	-2.2597
								M245.1395592T477	0.208995	-2.2585
								M228.0487553T105	0.209039	-2.2582
								M292.9589856T137	0.209266	-2.2566
								M313.0814989T487	0.209908	-2.2522
								M114.0549676T178	0.209974	-2.2517
								M160.0687479T233	0.21073	-2.2465
								M352.8331102T87	0.211051	-2.2443
								M325.1847847T776	0.211274	-2.2428
								M193.9840326T127	0.211363	-2.2422
								M244.0940205T74	0.211927	-2.2384
								M248.1586523T481	0.212085	-2.2373
								M233.0431566T440	0.212472	-2.2347
								M266.9794251T124	0.212852	-2.2321
								M496.3009421T754	0.213917	-2.2249
								M273.1349046T441	0.21395	-2.2247
								M287.1504473T336	0.214473	-2.2211
								M255.118186T274	0.21486	-2.2185
								M197.0547342T71	0.215848	-2.2119
								M385.1516121T463	0.21616	-2.2098
								M129.0182717T168	0.21638	-2.2084
								M534.2524622T748	0.216572	-2.2071
								M550.2471325T676	0.216939	-2.2047
								M259.9311022T75	0.217254	-2.2025
								M563.2849328T728	0.217283	-2.2023
								M196.0722781T220	0.217462	-2.2012
								M495.297693T754	0.217491	-2.201
								M378.1679982T408	0.217538	-2.2007
								M277.0832355T222	0.217751	-2.1992
								M223.0740567T498	0.217893	-2.1983
								M425.1461803T479	0.218036	-2.1974
								M319.0327855T253	0.21878	-2.1924
								M497.3034392T729	0.218794	-2.1924
								M115.0025908T124	0.218938	-2.1914
								M456.0418857T649	0.219044	-2.1907
								M245.0603104T172	0.219231	-2.1895
								M155.0451549T166	0.219443	-2.1881
								M403.2495028T669	0.219717	-2.1863
								M165.0760865T76	0.220211	-2.183
								M416.128578T305	0.220332	-2.1822
								M173.0447305T144	0.220677	-2.18
								M132.0736657T387	0.221941	-2.1718
								M386.0881978T190	0.222272	-2.1696
								M281.1145102T460	0.222712	-2.1667
								M374.1543458T593	0.224321	-2.1564
								M219.1235131T432	0.224406	-2.1558
								M326.9037312T823	0.224643	-2.1543
								M329.1975588T599	0.225023	-2.1518
								M138.0186012T100	0.225048	-2.1517
								M402.1600506T519	0.225642	-2.1479
								M210.0822294T498	0.225698	-2.1475
								M225.1130985T645	0.226024	-2.1454
								M531.2253177T261	0.22627	-2.1439
								M238.9689123T262	0.226316	-2.1436
								M192.9806352T126	0.226367	-2.1433
								M218.0490173T181	0.227288	-2.1374
								M449.2553369T669	0.22764	-2.1352
								M473.2765292T780	0.228577	-2.1293
								M301.0569049T179	0.2291	-2.126
								M210.0597086T221	0.229163	-2.1256
								M293.0202664T270	0.229331	-2.1245
								M202.0175061T156	0.22951	-2.1234
								M505.2666922T608	0.22969	-2.1222
								M315.1817216T487	0.229732	-2.122
								M253.11949T293	0.229927	-2.1207
								M199.0606834T305	0.229959	-2.1206
								M181.0493194T167	0.230176	-2.1192
								M361.2430899T491	0.230378	-2.1179
								M165.0409528T199	0.230633	-2.1163
								M301.1295592T346	0.230649	-2.1162
								M240.0879627T379	0.231192	-2.1128
								M217.0365226T150	0.231385	-2.1116
								M271.1555586T514	0.231852	-2.1087
								M313.1663058T457	0.232683	-2.1035
								M651.0984785T139	0.23284	-2.1026
								M372.1239832T232	0.232926	-2.102
								M329.233873T667	0.233046	-2.1013
								M355.1592568T610	0.233508	-2.0985
								M436.220775T396	0.233607	-2.0978
								M241.0829904T132	0.233705	-2.0972
								M123.0552933T248	0.234154	-2.0945
								M227.0559843T174	0.234214	-2.0941
								M430.1183983T403	0.2352	-2.088
								M296.0606732T514	0.235233	-2.0878
								M363.0814161T183	0.235749	-2.0847
								M506.2698142T608	0.236295	-2.0813
								M277.1659779T494	0.236384	-2.0808
								M622.9943276T817	0.236485	-2.0802
								M216.033306T150	0.23653	-2.0799
								M705.120162T202	0.236546	-2.0798
								M263.071057T171	0.236586	-2.0796
								M226.1165096T645	0.23695	-2.0774
								M432.1962947T545	0.237186	-2.0759
								M478.2382045T537	0.237197	-2.0758
								M353.0883561T385	0.237682	-2.0729
								M577.264361T712	0.238373	-2.0687
								M141.0183722T164	0.238555	-2.0676
								M462.2872877T621	0.239292	-2.0632
								M528.264888T676	0.239343	-2.0629
								M346.1624094T270	0.239475	-2.0621
								M360.0720408T143	0.239877	-2.0596
								M449.240159T724	0.240772	-2.0543
								M478.1768273T232	0.241138	-2.0521
								M347.0642535T293	0.241377	-2.0506
								M196.054963T270	0.241587	-2.0494
								M363.1669158T527	0.241908	-2.0475
								M310.1857662T649	0.241955	-2.0472
								M164.0708792T402	0.242125	-2.0462
								M123.9453945T40	0.242601	-2.0434
								M352.7832104T69	0.242819	-2.042
								M328.9041981T828	0.242884	-2.0417
								M271.1554418T461	0.242889	-2.0416
								M163.03917T465	0.243049	-2.0407
								M259.1554344T535	0.243173	-2.0399
								M316.0345933T132	0.243546	-2.0377
								M665.1141858T180	0.244594	-2.0315
								M319.0826209T512	0.246324	-2.0214
								M289.1659579T437	0.24633	-2.0214
								M188.0558893T112	0.246567	-2.0199
								M226.0911429T243	0.246694	-2.0192
								M220.9759118T175	0.246865	-2.0182
								M611.3812995T776	0.247029	-2.0172
								M264.1244669T589	0.247666	-2.0135
								M321.0287371T311	0.248084	-2.0111
								M330.164517T602	0.248268	-2.01
								M189.0591546T112	0.248861	-2.0066
								M331.1767894T678	0.248911	-2.0063
								M329.0706499T504	0.249066	-2.0054
								M532.180783T479	0.249339	-2.0038
								M203.0920205T348	0.249433	-2.0033
								M276.0912937T251	0.24947	-2.0031
								M194.9764133T126	0.249607	-2.0023
								M289.1237571T190	0.249669	-2.0019
								M220.0611977T349	0.249682	-2.0018
								M297.0474069T715	0.250363	-1.9979
								M164.8353367T799	0.250683	-1.9961
								M194.9906548T137	0.250872	-1.995
								M271.0520899T74	0.251042	-1.994
								M151.0602815T72	0.251237	-1.9929
								M318.7986555T54	0.251788	-1.9897
								M241.1083027T535	0.251819	-1.9895
								M329.1611468T602	0.252054	-1.9882
								M372.1851789T666	0.252105	-1.9879
								M156.0293321T101	0.252124	-1.9878
								M403.2498347T697	0.252602	-1.9851
								M247.1551921T481	0.253839	-1.978
								M104.9527824T893	0.254628	-1.9735
								M332.1801435T649	0.2549	-1.972
								M144.0445227T491	0.255493	-1.9687
								M149.0331187T125	0.255545	-1.9683
								M363.0122125T94	0.255813	-1.9668
								M346.0608842T293	0.256062	-1.9654
								M269.0549751T74	0.256391	-1.9636
								M124.014039T97	0.256581	-1.9625
								M345.2287461T637	0.256865	-1.9609
								M304.0136867T258	0.25703	-1.96
								M229.0291667T291	0.257109	-1.9596
								M203.128524T502	0.257301	-1.9585
								M329.1976028T464	0.25738	-1.958
								M293.0771931T558	0.258071	-1.9541
								M357.104495T71	0.258171	-1.9536
								M194.0566547T105	0.258204	-1.9534
								M365.1609372T642	0.258304	-1.9528
								M227.148088T675	0.258538	-1.9516
								M373.1510593T593	0.258739	-1.9504
								M253.1194798T276	0.259538	-1.946
								M157.0497062T371	0.259585	-1.9457
								M502.0627089T138	0.259794	-1.9446
								M260.1336335T234	0.259808	-1.9445
								M567.2353268T712	0.260017	-1.9433
								M147.0289441T148	0.260098	-1.9429
								M345.14195T159	0.260193	-1.9423
								M278.0866572T222	0.260913	-1.9384
								M331.1767582T649	0.260954	-1.9381
								M287.1504402T482	0.26124	-1.9366
								M239.9247118T70	0.261431	-1.9355
								M157.0610309T212	0.261506	-1.9351
								M282.0847479T146	0.261609	-1.9345
								M445.2449825T758	0.261766	-1.9337
								M120.9954606T555	0.262034	-1.9322
								M203.1285349T528	0.262151	-1.9315
								M192.9129651T274	0.262385	-1.9302
								M385.0910453T307	0.262467	-1.9298
								M254.0163409T119	0.262743	-1.9283
								M117.054639T276	0.263338	-1.925
								M488.2594363T625	0.263484	-1.9242
								M460.2927248T741	0.263567	-1.9237
								M229.1080379T436	0.264159	-1.9205
								M126.0549923T176	0.264389	-1.9193
								M285.2075929T744	0.264922	-1.9164
								M170.8700757T850	0.265203	-1.9148
								M244.0287911T159	0.265294	-1.9144
								M323.0379737T255	0.265301	-1.9143
								M268.0863671T71	0.265555	-1.9129
								M399.1304047T460	0.265866	-1.9112
								M273.1712323T590	0.26588	-1.9112
								M487.2559325T625	0.265936	-1.9108
								M487.2556103T694	0.266205	-1.9094
								M167.0454132T248	0.266241	-1.9092
								M280.0079417T183	0.26639	-1.9084
								M124.0063501T70	0.266674	-1.9068
								M270.8459617T70	0.266852	-1.9059
								M302.0145389T327	0.267001	-1.9051
								M372.1387668T566	0.267051	-1.9048
								M125.0597405T306	0.26713	-1.9044
								M257.176063T788	0.267315	-1.9034
								M414.1235503T499	0.267451	-1.9026
								M487.2559095T712	0.267501	-1.9024
								M415.1803429T507	0.267573	-1.902
								M206.960084T109	0.267766	-1.9009
								M388.0559265T87	0.267852	-1.9005
								M314.066895T107	0.26796	-1.8999
								M117.9178545T893	0.268269	-1.8983
								M358.0456852T143	0.268586	-1.8966
								M166.0582444T431	0.268911	-1.8948
								M400.1037104T289	0.269455	-1.8919
								M114.091346T239	0.269636	-1.8909
								M244.9409064T84	0.269644	-1.8909
								M278.0061607T264	0.269935	-1.8893
								M154.013698T298	0.270051	-1.8887
								M233.0778891T74	0.270088	-1.8885
								M313.0988645T129	0.270739	-1.885
								M375.0509768T214	0.270944	-1.8839
								M441.1596098T407	0.271238	-1.8824
								M418.2171729T663	0.271466	-1.8812
								M232.8833586T86	0.271651	-1.8802
								M396.2115742T762	0.27205	-1.8781
								M309.1824097T650	0.272413	-1.8761
								M399.0251666T182	0.272621	-1.875
								M343.2130397T681	0.27271	-1.8746
								M264.9086803T857	0.272717	-1.8745
								M280.0110955T105	0.272941	-1.8734
								M465.1984424T428	0.273314	-1.8714
								M170.8540145T71	0.273403	-1.8709
								M290.1694645T473	0.273471	-1.8705
								M434.2119507T599	0.273643	-1.8696
								M244.130121T257	0.27377	-1.869
								M395.208153T763	0.274213	-1.8666
								M243.1237469T343	0.275179	-1.8615
								M185.9490028T824	0.275315	-1.8608
								M370.1372437T234	0.27555	-1.8596
								M477.1735004T232	0.275649	-1.8591
								M338.8594422T845	0.276113	-1.8567
								M319.1403354T404	0.276388	-1.8552
								M477.2348475T537	0.276472	-1.8548
								M112.0155874T200	0.276564	-1.8543
								M119.0490476T134	0.276618	-1.854
								M161.0447275T224	0.276786	-1.8532
								M301.0222863T327	0.277031	-1.8519
								M326.1613452T600	0.277446	-1.8497
								M345.192405T762	0.277539	-1.8492
								M444.1786176T497	0.277593	-1.849
								M434.0404892T136	0.277863	-1.8476
								M341.0301551T95	0.277994	-1.8469
								M216.0874072T312	0.278064	-1.8465
								M92.92796852T832	0.278443	-1.8445
								M190.9279123T856	0.278552	-1.844
								M330.0740379T504	0.279088	-1.8412
								M381.1385567T553	0.27958	-1.8387
								M339.1817114T667	0.279924	-1.8369
								M512.269994T747	0.280159	-1.8357
								M471.2607618T750	0.2803	-1.8349
								M175.0969463T475	0.280938	-1.8317
								M302.0661999T129	0.281532	-1.8286
								M216.1005724T151	0.28177	-1.8274
								M285.1345541T534	0.281833	-1.8271
								M220.0721412T322	0.281992	-1.8263
								M209.0790973T498	0.282127	-1.8256
								M433.2089259T614	0.282143	-1.8255
								M196.8844807T160	0.282279	-1.8248
								M256.028667T283	0.282622	-1.8231
								M389.1825838T606	0.283206	-1.8201
								M409.2238999T597	0.283214	-1.82
								M433.2087455T599	0.283447	-1.8188
								M187.9412735T899	0.283583	-1.8182
								M510.2797946T712	0.283728	-1.8174
								M261.1345443T268	0.283833	-1.8169
								M272.0544911T488	0.284018	-1.8159
								M124.0393342T269	0.284608	-1.813
								M433.2086306T653	0.284649	-1.8127
								M122.8930297T849	0.284681	-1.8126
								M355.0897187T247	0.284892	-1.8115
								M208.9580372T224	0.285079	-1.8106
								M274.1745903T554	0.285144	-1.8102
								M98.03172003T269	0.286763	-1.8021
								M512.2146618T495	0.286779	-1.802
								M218.0489871T208	0.286903	-1.8014
								M118.0579892T275	0.286977	-1.801
								M145.0607895T253	0.287447	-1.7986
								M275.1868638T624	0.287613	-1.7978
								M641.33866T503	0.287621	-1.7978
								M376.0573173T218	0.28801	-1.7958
								M435.2245817T609	0.28801	-1.7958
								M300.0187204T327	0.288384	-1.7939
								M147.0289418T125	0.288567	-1.793
								M402.1600538T490	0.288684	-1.7925
								M269.1397934T459	0.289251	-1.7896
								M307.0829227T460	0.289327	-1.7892
								M509.2765908T712	0.28957	-1.788
								M262.0476369T466	0.289586	-1.788
								M349.9366092T498	0.289704	-1.7874
								M136.9088024T53	0.289729	-1.7872
								M359.0674542T198	0.289788	-1.7869
								M400.1889962T634	0.290267	-1.7845
								M255.1241766T621	0.290377	-1.784
								M212.0020124T445	0.291036	-1.7807
								M197.0674431T97	0.291078	-1.7805
								M304.1592196T665	0.291231	-1.7798
								M270.1099846T189	0.29124	-1.7797
								M259.1302149T235	0.291596	-1.7779
								M490.2751481T734	0.291681	-1.7775
								M262.1122103T446	0.291843	-1.7767
								M289.1661764T473	0.291886	-1.7765
								M145.049666T199	0.292295	-1.7745
								M329.1610338T381	0.292577	-1.7731
								M362.8758917T845	0.292757	-1.7722
								M204.0873788T98	0.292809	-1.772
								M325.1847874T795	0.293272	-1.7697
								M368.7570253T70	0.293281	-1.7696
								M225.0879985T243	0.293436	-1.7689
								M214.0718614T204	0.293781	-1.7672
								M247.1552663T454	0.293979	-1.7662
								M275.059913T372	0.294135	-1.7654
								M394.8911334T852	0.294351	-1.7644
								M623.3457521T628	0.294594	-1.7632
								M416.1582182T275	0.294829	-1.7621
								M103.9191336T2	0.295177	-1.7603
								M418.1551837T395	0.295255	-1.7599
								M303.1453143T337	0.296393	-1.7544
								M159.0654243T193	0.296402	-1.7544
								M318.0292467T252	0.297274	-1.7501
								M268.9741269T276	0.298071	-1.7463
								M299.0564667T639	0.29816	-1.7459
								M241.1081162T419	0.298347	-1.7449
								M427.1980943T481	0.299643	-1.7387
								M165.054923T431	0.300336	-1.7354
								M462.2436084T670	0.300345	-1.7353
								M215.1650363T819	0.300436	-1.7349
								M204.0048506T215	0.300589	-1.7341
								M445.2967807T786	0.300661	-1.7338
								M292.0943647T225	0.30087	-1.7328
								M246.0749818T638	0.301014	-1.7321
								M145.0860873T513	0.301023	-1.7321
								M139.0754433T444	0.301123	-1.7316
								M291.0184659T287	0.301123	-1.7316
								M189.988391T74	0.301159	-1.7314
								M347.2080379T505	0.301232	-1.731
								M290.8541298T865	0.301359	-1.7305
								M332.1800911T677	0.30145	-1.73
								M205.0714012T235	0.301541	-1.7296
								M225.0226323T539	0.301559	-1.7295
								M446.2767614T674	0.301559	-1.7295
								M195.0516933T269	0.301605	-1.7293
								M272.1507954T619	0.301805	-1.7283
								M224.0562717T295	0.302069	-1.7271
								M236.0772515T70	0.302783	-1.7236
								M183.0657161T450	0.30326	-1.7214
								M287.150398T444	0.303297	-1.7212
								M229.0540647T601	0.303407	-1.7207
								M130.0215902T137	0.303739	-1.7191
								M456.0227829T136	0.303859	-1.7185
								M509.2765237T739	0.304127	-1.7173
								M124.0005406T854	0.304266	-1.7166
								M277.0025938T264	0.304321	-1.7163
								M282.0113367T239	0.304451	-1.7157
								M350.0886026T409	0.30447	-1.7156
								M232.0906321T269	0.304479	-1.7156
								M374.1573792T262	0.304757	-1.7143
								M417.213812T688	0.304813	-1.714
								M197.939491T70	0.304962	-1.7133
								M271.0504375T498	0.30567	-1.7099
								M216.9181226T82	0.305885	-1.709
								M279.0547349T302	0.30596	-1.7086
								M512.2595347T676	0.306119	-1.7078
								M225.0596389T296	0.306147	-1.7077
								M640.3352047T503	0.306711	-1.705
								M194.9269499T188	0.306777	-1.7047
								M151.9956238T818	0.307022	-1.7036
								M333.1821521T649	0.307257	-1.7025
								M179.8411731T10	0.307267	-1.7025
								M299.088804T248	0.308185	-1.6981
								M166.0429688T71	0.308223	-1.698
								M312.0954409T129	0.308509	-1.6966
								M147.0442398T431	0.308794	-1.6953
								M227.139908T293	0.308909	-1.6948
								M273.1712466T554	0.308966	-1.6945
								M382.2065898T806	0.309033	-1.6941
								M285.080647T494	0.309081	-1.694
								M182.8960435T853	0.30909	-1.6939
								M257.1760471T662	0.3091	-1.6938
								M199.0971348T405	0.309607	-1.6915
								M261.0884258T357	0.309751	-1.6908
								M442.1630203T555	0.309847	-1.6904
								M238.0774828T776	0.31028	-1.6884
								M516.290876T718	0.310347	-1.688
								M269.1398561T639	0.310385	-1.6879
								M264.0880755T435	0.310414	-1.6877
								M152.0343879T333	0.310549	-1.6871
								M729.3289528T524	0.310907	-1.6854
								M194.905377T867	0.311013	-1.685
								M316.1847253T642	0.311381	-1.6833
								M154.013685T165	0.31176	-1.6815
								M400.0971568T320	0.311769	-1.6814
								M347.9396037T498	0.311808	-1.6813
								M481.0875271T138	0.311905	-1.6808
								M209.0009594T75	0.312022	-1.6803
								M489.2717062T734	0.312022	-1.6803
								M273.1710901T540	0.312159	-1.6796
								M254.0865891T258	0.312227	-1.6793
								M172.1084184T155	0.312285	-1.6791
								M220.0000531T189	0.312334	-1.6788
								M330.1675688T299	0.312402	-1.6785
								M371.0849776T257	0.312559	-1.6778
								M418.2171578T688	0.313097	-1.6753
								M435.2243406T642	0.313264	-1.6746
								M110.0236332T298	0.313313	-1.6743
								M257.0322022T282	0.313372	-1.674
								M273.0443078T498	0.313421	-1.6738
								M503.2510986T549	0.313489	-1.6735
								M380.052106T146	0.313578	-1.6731
								M332.0450515T269	0.31407	-1.6708
								M295.1552561T534	0.3141	-1.6707
								M202.9651363T228	0.314644	-1.6682
								M125.0961404T498	0.314743	-1.6677
								M361.1512181T494	0.315896	-1.6625
								M360.1388578T448	0.316166	-1.6612
								M157.8710111T849	0.316196	-1.6611
								M436.2276715T642	0.316326	-1.6605
								M313.960021T498	0.316426	-1.66
								M171.0056472T71	0.316446	-1.66
								M256.8767202T859	0.316556	-1.6595
								M261.081435T219	0.316997	-1.6574
								M259.1189734T358	0.317521	-1.6551
								M496.2197943T455	0.317672	-1.6544
								M309.0224913T233	0.317763	-1.654
								M425.1462933T501	0.317904	-1.6533
								M344.0405787T145	0.318248	-1.6518
								M433.1235047T229	0.318269	-1.6517
								M189.4938896T92	0.318319	-1.6514
								M83.04904501T142	0.318522	-1.6505
								M401.0415028T186	0.318563	-1.6503
								M317.1610018T627	0.318624	-1.6501
								M403.1615546T456	0.318786	-1.6494
								M194.0485985T881	0.318908	-1.6488
								M308.0991759T72	0.319101	-1.6479
								M269.0242756T312	0.319173	-1.6476
								M280.1022553T251	0.319193	-1.6475
								M443.1752047T497	0.319438	-1.6464
								M307.1192139T676	0.319448	-1.6463
								M183.962412T70	0.319642	-1.6455
								M311.9630081T498	0.319642	-1.6455
								M176.0380185T73	0.31999	-1.6439
								M213.0223918T541	0.320287	-1.6425
								M257.0128016T384	0.320544	-1.6414
								M373.038568T123	0.320554	-1.6414
								M220.8709473T69	0.320677	-1.6408
								M172.0437215T115	0.32077	-1.6404
								M115.002389T149	0.32079	-1.6403
								M346.1334131T541	0.321172	-1.6386
								M246.0619665T130	0.322196	-1.634
								M269.0782207T132	0.322206	-1.634
								M175.0969022T443	0.322518	-1.6325
								M204.0041468T71	0.322549	-1.6324
								M511.2021039T479	0.322601	-1.6322
								M245.0490861T453	0.323217	-1.6294
								M295.0519514T205	0.323248	-1.6293
								M234.9917822T180	0.3233	-1.6291
								M179.0343211T545	0.323405	-1.6286
								M135.0440744T343	0.323457	-1.6284
								M305.161025T622	0.323719	-1.6272
								M461.240368T670	0.323792	-1.6269
								M500.0563019T275	0.324023	-1.6259
								M498.2355129T472	0.324391	-1.6242
								M443.175216T515	0.32495	-1.6217
								M265.0913861T435	0.325425	-1.6196
								M553.2561171T729	0.326254	-1.6159
								M220.0647094T207	0.326286	-1.6158
								M329.0882423T373	0.326616	-1.6143
								M201.0530581T74	0.326744	-1.6137
								M203.0920548T318	0.327	-1.6126
								M170.0450895T223	0.327022	-1.6126
								M311.0777303T295	0.327129	-1.6121
								M183.9993963T119	0.327161	-1.6119
								M271.1190853T439	0.327482	-1.6105
								M233.0601202T137	0.327622	-1.6099
								M369.1195811T539	0.327901	-1.6087
								M181.9653835T70	0.327912	-1.6086
								M285.2075998T770	0.328181	-1.6074
								M466.1836557T229	0.328343	-1.6067
								M477.2348857T558	0.328386	-1.6065
								M163.0393229T295	0.328515	-1.606
								M362.8761633T6	0.328612	-1.6055
								M221.0928845T264	0.328828	-1.6046
								M390.185768T589	0.328958	-1.604
								M358.1231895T499	0.329034	-1.6037
								M237.0147541T74	0.329121	-1.6033
								M427.1594154T491	0.329316	-1.6024
								M337.0464591T207	0.329424	-1.602
								M285.1347931T399	0.329478	-1.6017
								M146.9226211T892	0.330033	-1.5993
								M154.9976937T207	0.330109	-1.599
								M96.95905136T85	0.330142	-1.5988
								M274.1745048T513	0.330186	-1.5986
								M311.150615T592	0.330207	-1.5985
								M411.2033953T805	0.330502	-1.5973
								M450.2070117T482	0.331312	-1.5937
								M178.9771378T3	0.331587	-1.5926
								M89.02321032T98	0.331752	-1.5918
								M279.0990436T251	0.331928	-1.5911
								M355.1040947T517	0.332369	-1.5891
								M173.0084187T138	0.332403	-1.589
								M178.0364043T116	0.332436	-1.5889
								M373.2097331T253	0.332591	-1.5882
								M213.087867T248	0.332668	-1.5879
								M412.2066488T805	0.333111	-1.5859
								M278.1072139T298	0.333145	-1.5858
								M218.0667766T132	0.333411	-1.5846
								M172.8671595T900	0.334426	-1.5802
								M286.0572245T254	0.334672	-1.5792
								M387.0356303T102	0.334728	-1.5789
								M330.0917134T373	0.334818	-1.5786
								M358.8495469T81	0.334963	-1.5779
								M211.0832852T255	0.335042	-1.5776
								M225.8972317T2	0.335154	-1.5771
								M127.0502587T115	0.335559	-1.5754
								M164.0263264T558	0.335593	-1.5752
								M276.1278011T407	0.335661	-1.5749
								M248.8872343T854	0.335762	-1.5745
								M173.0084337T177	0.335841	-1.5742
								M185.9154393T892	0.335897	-1.5739
								M240.1322576T798	0.335942	-1.5737
								M455.0982572T324	0.335988	-1.5735
								M239.1037788T337	0.336474	-1.5714
								M144.0656552T179	0.336678	-1.5705
								M248.0599153T206	0.336836	-1.5699
								M336.8594681T84	0.336961	-1.5694
								M193.0863796T476	0.337041	-1.569
								M400.1442085T499	0.337086	-1.5688
								M223.0609069T325	0.337325	-1.5678
								M334.1666574T568	0.337416	-1.5674
								M238.8533958T73	0.337462	-1.5672
								M281.114637T427	0.337724	-1.5661
								M377.0710061T163	0.337769	-1.5659
								M185.0059081T126	0.337804	-1.5658
								M178.0536203T163	0.337975	-1.565
								M232.0002234T289	0.338078	-1.5646
								M238.072057T307	0.338272	-1.5637
								M255.1242729T450	0.338421	-1.5631
								M116.0059353T125	0.338914	-1.561
								M397.0311719T224	0.339098	-1.5602
								M397.135779T235	0.339098	-1.5602
								M389.1825652T589	0.339305	-1.5594
								M393.17748T431	0.339317	-1.5593
								M171.0403531T115	0.339559	-1.5583
								M220.9759013T225	0.339559	-1.5583
								M189.9310104T833	0.339605	-1.5581
								M293.1501128T578	0.33972	-1.5576
								M180.8989806T2	0.339801	-1.5572
								M275.150434T435	0.339916	-1.5568
								M321.062635T366	0.340217	-1.5555
								M458.2769621T683	0.340252	-1.5553
								M371.1353767T566	0.34031	-1.5551
								M358.8107332T6	0.34046	-1.5544
								M320.1799531T717	0.340634	-1.5537
								M614.2651473T441	0.341239	-1.5511
								M217.1078545T305	0.341378	-1.5506
								M278.1071375T388	0.341577	-1.5497
								M258.9920455T341	0.341658	-1.5494
								M131.0703109T386	0.341845	-1.5486
								M319.1766678T717	0.341915	-1.5483
								M329.1611464T622	0.341939	-1.5482
								M119.049168T435	0.342091	-1.5475
								M238.0390963T112	0.342173	-1.5472
								M194.0487161T866	0.342548	-1.5456
								M397.1147347T483	0.342548	-1.5456
								M616.2808176T477	0.3427	-1.545
								M294.80415T69	0.342747	-1.5448
								M188.1001459T498	0.342959	-1.5439
								M355.1588019T865	0.343643	-1.541
								M499.2022998T445	0.344009	-1.5395
								M177.0761576T109	0.344033	-1.5394
								M187.037344T71	0.344056	-1.5393
								M285.1347445T457	0.344092	-1.5391
								M165.0409917T216	0.344281	-1.5383
								M179.9356228T3	0.344341	-1.5381
								M363.0881751T73	0.344851	-1.536
								M161.0447102T139	0.345244	-1.5343
								M377.0400337T119	0.345447	-1.5334
								M610.2571164T519	0.345638	-1.5327
								M509.2766326T604	0.345674	-1.5325
								M126.0021339T70	0.345781	-1.5321
								M232.9926051T289	0.346488	-1.5291
								M189.0343893T71	0.346644	-1.5284
								M293.0551234T205	0.346777	-1.5279
								M192.0589342T208	0.346897	-1.5274
								M284.1507462T536	0.346897	-1.5274
								M394.0468438T224	0.347066	-1.5267
								M289.0569825T166	0.347258	-1.5259
								M273.1712771T512	0.347343	-1.5256
								M468.1965T726	0.347367	-1.5255
								M404.2013431T430	0.347367	-1.5254
								M231.0444522T195	0.347427	-1.5252
								M156.0656996T250	0.347464	-1.5251
								M170.0451157T155	0.34756	-1.5247
								M510.1989245T479	0.347621	-1.5244
								M153.0296749T78	0.348105	-1.5224
								M317.1397534T802	0.348226	-1.5219
								M103.0025523T94	0.348299	-1.5216
								M330.138829T651	0.348299	-1.5216
								M162.0480518T139	0.348335	-1.5215
								M185.0422969T207	0.348456	-1.521
								M217.9762856T134	0.348626	-1.5202
								M292.8188834T73	0.348699	-1.5199
								M447.2244454T685	0.349138	-1.5181
								M218.996576T189	0.349272	-1.5176
								M357.1196278T499	0.349308	-1.5175
								M358.1989923T437	0.34943	-1.5169
								M188.001538T105	0.349589	-1.5162
								M399.1852595T633	0.349724	-1.5157
								M512.204669T478	0.349883	-1.515
								M190.8876984T52	0.350263	-1.5135
								M201.1127927T441	0.350275	-1.5135
								M476.287486T560	0.350287	-1.5134
								M152.9948048T75	0.350349	-1.5131
								M587.3603181T776	0.350803	-1.5113
								M161.8932264T12	0.350816	-1.5112
								M126.8799663T850	0.350865	-1.511
								M297.171116T458	0.350877	-1.5109
								M146.937637T858	0.350902	-1.5108
								M165.890993T820	0.351037	-1.5103
								M201.076429T344	0.351062	-1.5102
								M221.9026583T870	0.351432	-1.5087
								M230.9967867T289	0.351469	-1.5086
								M478.2148995T708	0.351519	-1.5083
								M164.0569046T114	0.351815	-1.5071
								M201.9885381T78	0.352398	-1.5047
								M212.0755107T177	0.352473	-1.5044
								M209.9349986T49	0.352547	-1.5041
								M399.1304675T433	0.352597	-1.5039
								M145.0972622T170	0.352833	-1.503
								M186.1129978T398	0.352846	-1.5029
								M346.1260397T186	0.353045	-1.5021
								M335.11439T584	0.35307	-1.502
								M208.9692488T154	0.353607	-1.4998
								M194.0816847T307	0.353682	-1.4995
								M242.1115169T443	0.353719	-1.4993
								M377.0662967T251	0.353845	-1.4988
								M419.2296013T520	0.35397	-1.4983
								M188.0558715T132	0.354007	-1.4981
								M170.8700729T900	0.354095	-1.4978
								M275.071102T123	0.354095	-1.4978
								M266.1403278T741	0.354359	-1.4967
								M326.0968278T476	0.354409	-1.4965
								M209.0675112T295	0.354497	-1.4961
								M257.0781904T205	0.35461	-1.4957
								M288.9534414T893	0.355341	-1.4927
								M597.2097501T542	0.355467	-1.4922
								M149.0962677T476	0.355631	-1.4915
								M244.1554793T365	0.355859	-1.4906
								M327.1805508T899	0.356176	-1.4894
								M288.1205095T190	0.356214	-1.4892
								M135.0441135T295	0.356227	-1.4891
								M196.0609351T395	0.356697	-1.4872
								M407.0989342T452	0.356862	-1.4865
								M187.024227T204	0.356926	-1.4863
								M248.987649T278	0.356964	-1.4861
								M545.09195T314	0.357003	-1.486
								M231.1178021T170	0.357015	-1.4859
								M299.0961796T553	0.357066	-1.4858
								M310.1666213T614	0.357066	-1.4857
								M247.9953371T278	0.357168	-1.4853
								M274.033645T339	0.357296	-1.4848
								M447.1881235T477	0.357347	-1.4846
								M266.0896414T130	0.357526	-1.4839
								M400.1442772T473	0.357526	-1.4839
								M187.0968296T498	0.357628	-1.4835
								M199.9688551T71	0.358076	-1.4816
								M247.0394704T111	0.358179	-1.4812
								M230.1145641T170	0.358256	-1.4809
								M353.109499T183	0.358461	-1.4801
								M377.2179404T594	0.3585	-1.4799
								M207.0771791T402	0.358513	-1.4799
								M359.1718419T573	0.358629	-1.4795
								M373.1734224T229	0.358719	-1.4791
								M111.0440313T240	0.358783	-1.4788
								M567.1762565T435	0.358847	-1.4785
								M183.1020257T648	0.358989	-1.478
								M462.2872475T573	0.359028	-1.4778
								M295.0938047T235	0.359221	-1.477
								M459.2249192T647	0.359234	-1.477
								M139.0755023T467	0.359531	-1.4758
								M731.2795496T229	0.359699	-1.4752
								M220.1341901T754	0.359738	-1.475
								M197.081413T332	0.359842	-1.4746
								M181.0360247T183	0.359984	-1.474
								M230.1145765T197	0.360023	-1.4738
								M535.2557559T745	0.360062	-1.4737
								M240.0513398T316	0.360386	-1.4724
								M278.9076979T61	0.360425	-1.4722
								M161.0811152T204	0.360607	-1.4715
								M131.0339397T199	0.36062	-1.4715
								M260.0777722T219	0.360633	-1.4714
								M391.0209029T110	0.361193	-1.4692
								M298.1029938T169	0.361507	-1.4679
								M355.0722671T296	0.361847	-1.4666
								M259.191777T759	0.361912	-1.4663
								M316.1517096T297	0.362004	-1.4659
								M114.9331547T896	0.362096	-1.4656
								M157.0860511T309	0.362135	-1.4654
								M311.023806T402	0.362332	-1.4646
								M142.0500216T173	0.36245	-1.4641
								M249.0633277T309	0.362476	-1.464
								M244.0655147T95	0.362818	-1.4627
								M143.0703457T347	0.362976	-1.4621
								M189.1125421T481	0.362976	-1.4621
								M180.8989854T823	0.363148	-1.4614
								M415.126844T499	0.363266	-1.4609
								M441.1596667T555	0.363306	-1.4608
								M467.1930966T726	0.363491	-1.46
								M246.9918071T278	0.363531	-1.4599
								M142.021712T270	0.36414	-1.4574
								M218.8169813T90	0.364591	-1.4556
								M458.2117344T649	0.364844	-1.4547
								M510.2801001T604	0.364964	-1.4542
								M169.0498035T284	0.364977	-1.4541
								M178.9899304T78	0.365017	-1.454
								M258.0815248T205	0.365163	-1.4534
								M195.0656809T338	0.365337	-1.4527
								M381.0364287T197	0.365644	-1.4515
								M189.1008351T498	0.365831	-1.4508
								M132.8668211T873	0.365965	-1.4502
								M164.056996T98	0.366126	-1.4496
								M421.2273106T880	0.366153	-1.4495
								M161.0639739T106	0.366421	-1.4484
								M529.2675663T674	0.366435	-1.4484
								M297.1710575T570	0.366502	-1.4481
								M258.9161091T855	0.366542	-1.448
								M344.1103693T98	0.366717	-1.4473
								M350.0645541T169	0.366784	-1.447
								M493.2090816T672	0.366905	-1.4465
								M191.0068927T820	0.36704	-1.446
								M389.1462111T490	0.36739	-1.4446
								M239.0285332T115	0.367579	-1.4439
								M498.1992387T445	0.367579	-1.4439
								M339.0726648T344	0.367688	-1.4435
								M209.0061245T229	0.367823	-1.4429
								M346.0274443T308	0.367877	-1.4427
								M231.9316669T2	0.368161	-1.4416
								M279.0043006T183	0.368365	-1.4408
								M272.0891496T128	0.368487	-1.4403
								M538.1147863T251	0.368528	-1.4401
								M549.2929549T427	0.368718	-1.4394
								M319.0495664T512	0.368936	-1.4386
								M186.0402221T241	0.369031	-1.4382
								M216.0987597T86	0.369031	-1.4382
								M212.0924943T401	0.36914	-1.4378
								M403.1097038T229	0.369181	-1.4376
								M138.859127T872	0.369249	-1.4373
								M325.093438T476	0.369495	-1.4364
								M202.0717311T346	0.369535	-1.4362
								M216.9809434T210	0.369549	-1.4361
								M350.1620689T459	0.369754	-1.4354
								M257.103344T345	0.369877	-1.4349
								M388.170144T574	0.370041	-1.4342
								M125.0233551T299	0.370453	-1.4326
								M328.1124105T502	0.37048	-1.4325
								M291.0814288T586	0.370672	-1.4318
								M211.0721269T177	0.370851	-1.4311
								M233.1029633T317	0.371071	-1.4302
								M227.8943058T5	0.371664	-1.4279
								M203.128407T405	0.371816	-1.4273
								M242.0493791T542	0.372287	-1.4255
								M208.0446128T122	0.372398	-1.4251
								M387.1668799T574	0.37262	-1.4242
								M126.0549705T151	0.372967	-1.4229
								M511.2561337T676	0.373051	-1.4226
								M194.9459906T79	0.37312	-1.4223
								M211.0329809T71	0.37319	-1.422
								M329.2339444T769	0.37319	-1.422
								M227.1285699T420	0.37326	-1.4217
								M103.9191194T856	0.373315	-1.4216
								M216.1068127T178	0.373511	-1.4208
								M621.3294204T722	0.373511	-1.4208
								M176.9856058T131	0.37372	-1.42
								M159.8592489T6	0.373832	-1.4195
								M131.9298576T854	0.373874	-1.4194
								M270.1180801T274	0.374195	-1.4182
								M233.1029919T343	0.374195	-1.4181
								M349.1872801T475	0.374406	-1.4173
								M344.1542091T759	0.374588	-1.4166
								M402.196066T672	0.374588	-1.4166
								M148.9178058T844	0.374728	-1.4161
								M132.9868164T61	0.375094	-1.4147
								M262.0917842T357	0.375488	-1.4131
								M377.197396T560	0.375573	-1.4128
								M473.2035565T546	0.375686	-1.4124
								M297.2438165T867	0.375756	-1.4121
								M419.0337713T116	0.375813	-1.4119
								M264.0914659T266	0.376237	-1.4103
								M599.2255821T519	0.376393	-1.4097
								M391.1983984T607	0.376577	-1.409
								M328.0825375T170	0.376662	-1.4086
								M100.0756281T151	0.376918	-1.4077
								M172.0971776T298	0.376974	-1.4074
								M242.103527T398	0.376989	-1.4074
								M160.914577T68	0.377074	-1.4071
								M158.0714983T531	0.377117	-1.4069
								M160.0607793T141	0.37723	-1.4065
								M409.1876045T533	0.377401	-1.4058
								M98.95473986T84	0.378158	-1.4029
								M200.1287058T482	0.378501	-1.4016
								M390.1413492T291	0.378673	-1.401
								M142.0651551T550	0.378716	-1.4008
								M443.1024965T555	0.379118	-1.3993
								M295.0936526T220	0.379391	-1.3982
								M418.2818994T599	0.379406	-1.3982
								M306.0987414T502	0.379463	-1.398
								M103.0025595T81	0.379838	-1.3965
								M309.1023476T72	0.380026	-1.3959
								M159.0290451T108	0.380084	-1.3956
								M257.0280734T126	0.380127	-1.3955
								M116.0341879T105	0.380532	-1.3939
								M147.0289212T99	0.380619	-1.3936
								M246.0983121T297	0.380619	-1.3936
								M341.0857414T304	0.380865	-1.3926
								M229.1192478T231	0.381141	-1.3916
								M191.0013703T185	0.381199	-1.3914
								M259.0761377T280	0.381316	-1.3909
								M385.2239705T800	0.38133	-1.3909
								M173.092416T107	0.381563	-1.39
								M219.0701907T132	0.381694	-1.3895
								M299.0959465T892	0.382395	-1.3869
								M332.0206211T498	0.382614	-1.3861
								M315.1819993T543	0.382863	-1.3851
								M228.1604872T602	0.383524	-1.3826
								M220.0647111T237	0.383539	-1.3825
								M267.0989866T342	0.383583	-1.3824
								M158.0813932T239	0.384187	-1.3801
								M607.2385739T542	0.384394	-1.3793
								M409.1876275T622	0.384793	-1.3778
								M422.2016025T831	0.384882	-1.3775
								M158.0714876T842	0.384971	-1.3772
								M425.1098007T328	0.385089	-1.3767
								M339.2002627T865	0.385193	-1.3763
								M276.0266823T339	0.385535	-1.3751
								M253.0832189T257	0.385698	-1.3744
								M371.1351288T419	0.38619	-1.3726
								M247.0282682T518	0.386205	-1.3726
								M220.0612913T385	0.386473	-1.3716
								M281.1761484T685	0.386578	-1.3712
								M205.9355358T45	0.386608	-1.3711
								M247.9954367T303	0.386623	-1.371
								M205.0172107T277	0.386653	-1.3709
								M266.8042978T70	0.387177	-1.3689
								M343.104028T434	0.387192	-1.3689
								M309.1349054T459	0.387312	-1.3685
								M180.0588224T74	0.387417	-1.368
								M220.8139942T90	0.387462	-1.3679
								M180.0520048T108	0.387537	-1.3676
								M243.1795974T664	0.387642	-1.3672
								M251.0773549T104	0.387642	-1.3672
								M416.1753544T541	0.387762	-1.3667
								M261.0441901T466	0.387822	-1.3665
								M245.0102795T198	0.387868	-1.3664
								M163.9405639T41	0.388154	-1.3653
								M328.8047212T70	0.388154	-1.3653
								M161.0446978T81	0.388169	-1.3652
								M283.0687199T197	0.388274	-1.3649
								M220.9923904T189	0.388274	-1.3648
								M143.0339901T262	0.388455	-1.3642
								M343.0031537T550	0.388651	-1.3634
								M100.0392464T115	0.388727	-1.3632
								M235.0724279T162	0.388954	-1.3623
								M180.8989815T852	0.389742	-1.3594
								M267.8484034T11	0.389909	-1.3588
								M249.0981323T211	0.38994	-1.3587
								M378.0982883T202	0.38997	-1.3585
								M410.227422T531	0.390442	-1.3568
								M211.0972682T719	0.390533	-1.3565
								M302.0343486T293	0.390564	-1.3564
								M277.1449068T562	0.391037	-1.3546
								M251.0787883T236	0.391053	-1.3545
								M381.1385617T500	0.39116	-1.3542
								M480.2246174T692	0.391374	-1.3534
								M158.8922841T12	0.391635	-1.3524
								M108.0443775T237	0.391757	-1.352
								M301.1660531T601	0.391896	-1.3515
								M175.9199489T823	0.391942	-1.3513
								M191.055587T208	0.392403	-1.3496
								M283.1302131T343	0.392434	-1.3495
								M244.0008725T367	0.392588	-1.3489
								M465.3057779T574	0.392634	-1.3487
								M332.0646302T280	0.39265	-1.3487
								M355.1040188T332	0.392912	-1.3477
								M169.0862226T498	0.393066	-1.3472
								M496.5799843T212	0.393221	-1.3466
								M295.9056505T6	0.393236	-1.3465
								M141.054724T284	0.393298	-1.3463
								M335.1353363T291	0.393546	-1.3454
								M317.1985818T587	0.393592	-1.3453
								M291.0838271T96	0.393608	-1.3452
								M203.0501657T74	0.393654	-1.345
								M509.094482T301	0.393887	-1.3442
								M125.872122T6	0.394322	-1.3426
								M243.0776479T578	0.394353	-1.3425
								M565.2650954T661	0.394914	-1.3404
								M174.0117684T137	0.394976	-1.3402
								M365.1976087T731	0.395085	-1.3398
								M248.0235439T102	0.395163	-1.3395
								M233.102862T268	0.395382	-1.3387
								M145.0689557T151	0.395601	-1.3379
								M447.1167521T431	0.395726	-1.3374
								M341.0163453T113	0.395742	-1.3374
								M403.1980661T429	0.395757	-1.3373
								M210.0260707T237	0.395773	-1.3373
								M230.1032989T401	0.39582	-1.3371
								M252.1465218T205	0.395851	-1.3369
								M272.8992316T61	0.396212	-1.3356
								M344.1073007T434	0.396306	-1.3353
								M120.0655072T52	0.396526	-1.3345
								M244.0808796T550	0.396574	-1.3343
								M303.1393149T289	0.396857	-1.3333
								M372.1386854T384	0.397014	-1.3328
								M253.9371421T858	0.397141	-1.3323
								M360.1291748T485	0.397172	-1.3322
								M173.0448532T168	0.397204	-1.3321
								M243.0775399T550	0.397298	-1.3317
								M237.0900744T393	0.397314	-1.3317
								M287.10823T122	0.397488	-1.331
								M245.0779382T75	0.397551	-1.3308
								M455.1921253T599	0.397583	-1.3307
								M259.0939021T75	0.397599	-1.3306
								M231.0986045T206	0.397804	-1.3299
								M286.8198776T70	0.397883	-1.3296
								M212.0537195T151	0.397931	-1.3294
								M233.012223T240	0.3982	-1.3285
								M313.8129268T47	0.39847	-1.3275
								M303.0837257T217	0.398502	-1.3274
								M162.8382874T799	0.398502	-1.3273
								M216.123992T249	0.398549	-1.3272
								M169.1226774T614	0.398581	-1.3271
								M381.1383567T534	0.398661	-1.3268
								M304.0870866T217	0.399026	-1.3254
								M100.0029306T550	0.399154	-1.325
								M235.0082428T315	0.399441	-1.3239
								M288.1287853T362	0.3996	-1.3234
								M162.0221125T123	0.399792	-1.3227
								M329.088433T232	0.39984	-1.3225
								M144.0656478T151	0.399872	-1.3224
								M252.0990837T270	0.4	-1.3219
								M352.1155994T236	0.400192	-1.3212
								M468.1624116T777	0.400224	-1.3211
								M323.2232786T761	0.400272	-1.3209
								M188.0922764T336	0.4004	-1.3205
								M246.142876T687	0.400545	-1.32
								M141.958708T861	0.400721	-1.3193
								M378.1493894T368	0.400721	-1.3193
								M270.1352023T549	0.400802	-1.3191
								M217.0826481T98	0.40085	-1.3188
								M409.2238575T531	0.401316	-1.3172
								M224.0232458T93	0.401962	-1.3149
								M418.0303508T116	0.40235	-1.3135
								M276.0550237T232	0.402382	-1.3133
								M254.0801223T247	0.402414	-1.3132
								M239.0562258T337	0.402706	-1.3122
								M275.1140692T304	0.402706	-1.3122
								M459.2611579T762	0.40282	-1.3118
								M385.1875883T494	0.403096	-1.3108
								M287.0888515T225	0.403258	-1.3102
								M447.1267142T232	0.403502	-1.3094
								M238.0721959T147	0.403519	-1.3093
								M325.0272739T288	0.403519	-1.3093
								M430.1546447T777	0.403535	-1.3093
								M268.8013789T70	0.403861	-1.3081
								M246.991897T303	0.403975	-1.3077
								M249.149717T889	0.403991	-1.3076
								M321.1090521T304	0.404187	-1.3069
								M275.0235084T339	0.404351	-1.3063
								M145.0496777T241	0.404433	-1.306
								M463.1033477T229	0.404449	-1.306
								M399.0938948T320	0.40517	-1.3034
								M215.0922813T301	0.405219	-1.3032
								M316.1852533T744	0.405268	-1.303
								M146.0449406T133	0.405334	-1.3028
								M184.0609113T270	0.405367	-1.3027
								M206.0488763T123	0.405515	-1.3022
								M672.3075437T585	0.405581	-1.302
								M200.0560353T174	0.405597	-1.3019
								M224.0233544T78	0.405729	-1.3014
								M159.0847335T239	0.405778	-1.3012
								M290.8425345T83	0.405828	-1.301
								M222.113356T272	0.405959	-1.3006
								M179.0554638T74	0.406042	-1.3003
								M271.1302928T265	0.406042	-1.3003
								M437.2302425T642	0.406355	-1.2992
								M582.329598T614	0.406372	-1.2991
								M112.9845894T893	0.406405	-1.299
								M284.072163T197	0.406438	-1.2989
								M287.0081546T117	0.406587	-1.2984
								M409.1454349T777	0.406587	-1.2984
								M241.0176412T400	0.406818	-1.2976
								M464.1834253T651	0.406835	-1.2975
								M159.0402703T183	0.406851	-1.2974
								M401.1782306T777	0.407017	-1.2969
								M352.1044011T259	0.407199	-1.2962
								M336.1823426T585	0.407232	-1.2961
								M316.1228502T638	0.407581	-1.2949
								M105.9347724T49	0.407681	-1.2945
								M275.1691524T854	0.407797	-1.2941
								M450.3141826T718	0.407997	-1.2934
								M88.03922125T98	0.408013	-1.2933
								M197.0663099T72	0.408013	-1.2933
								M226.9658251T64	0.408113	-1.2929
								M218.9966574T220	0.408263	-1.2924
								M158.0714825T864	0.40843	-1.2918
								M453.1409315T522	0.40843	-1.2918
								M287.0776673T235	0.40858	-1.2913
								M170.975032T286	0.408781	-1.2906
								M163.0603455T142	0.408831	-1.2904
								M203.0749691T190	0.408831	-1.2904
								M131.0338818T119	0.409048	-1.2896
								M156.0657105T120	0.409266	-1.2889
								M206.9963248T118	0.409299	-1.2888
								M185.1177165T721	0.40945	-1.2883
								M401.1122557T229	0.409584	-1.2878
								M411.2031908T539	0.409601	-1.2877
								M477.2116513T708	0.409618	-1.2877
								M280.0709303T74	0.409618	-1.2876
								M364.1126385T307	0.409685	-1.2874
								M291.0184912T274	0.409702	-1.2873
								M174.084544T224	0.409735	-1.2872
								M497.1393533T777	0.409752	-1.2872
								M253.9371211T823	0.41061	-1.2842
								M255.0446861T230	0.410897	-1.2831
								M618.2905268T669	0.411201	-1.2821
								M216.0333465T197	0.41154	-1.2809
								M303.1818237T587	0.411573	-1.2808
								M161.081096T233	0.411692	-1.2804
								M182.0451975T330	0.411913	-1.2796
								M487.1101131T777	0.412592	-1.2772
								M100.9322292T894	0.41278	-1.2766
								M136.8906342T871	0.412899	-1.2761
								M386.1908587T494	0.412899	-1.2761
								M130.0863209T402	0.412933	-1.276
								M220.0977685T509	0.412933	-1.276
								M280.0971753T454	0.412984	-1.2758
								M130.0652031T591	0.413052	-1.2756
								M274.9374774T862	0.41307	-1.2756
								M142.0499851T100	0.413121	-1.2753
								M196.8845229T49	0.413121	-1.2753
								M241.0830285T224	0.413753	-1.2731
								M280.0593652T203	0.413753	-1.2731
								M415.111537T217	0.413924	-1.2726
								M105.0182264T75	0.413959	-1.2725
								M242.0671019T219	0.414353	-1.2711
								M294.0657582T242	0.414645	-1.27
								M319.1226972T616	0.414731	-1.2697
								M188.932613T49	0.414766	-1.2697
								M294.1020448T346	0.4148	-1.2695
								M238.1277675T501	0.414886	-1.2692
								M344.1830321T374	0.414903	-1.2692
								M401.9614635T343	0.414938	-1.269
								M245.077937T97	0.414972	-1.2689
								M335.1352919T387	0.415024	-1.2687
								M411.2031545T485	0.41511	-1.2684
								M148.9904542T156	0.415455	-1.2673
								M232.0821585T251	0.415559	-1.2668
								M159.0747674T531	0.41587	-1.2658
								M343.1767962T544	0.415887	-1.2657
								M247.0282586T390	0.415973	-1.2655
								M374.8151337T89	0.416095	-1.265
								M421.1196772T777	0.416285	-1.2644
								M277.0191333T339	0.416302	-1.2643
								M227.10374T77	0.416372	-1.2641
								M297.1709934T518	0.416701	-1.2629
								M383.1904391T662	0.416701	-1.2629
								M100.0473834T176	0.416719	-1.2629
								M321.9247496T859	0.416736	-1.2628
								M395.0967352T438	0.416771	-1.2627
								M356.1611545T835	0.416806	-1.2625
								M311.1503972T471	0.416892	-1.2623
								M257.1035381T364	0.416997	-1.2619
								M363.109272T307	0.417066	-1.2617
								M247.0395412T147	0.417188	-1.2612
								M232.0284333T117	0.417502	-1.2602
								M254.1481607T561	0.417537	-1.26
								M319.0334092T690	0.417624	-1.2597
								M145.0690172T178	0.417973	-1.2585
								M140.0091525T119	0.418148	-1.2579
								M400.1747573T777	0.418148	-1.2579
								M95.0239769T52	0.418305	-1.2574
								M294.8240863T70	0.418305	-1.2574
								M273.0078707T404	0.418533	-1.2566
								M325.1297678T550	0.418778	-1.2558
								M216.0290063T167	0.418778	-1.2557
								M119.0160207T308	0.418813	-1.2556
								M407.1931027T609	0.418901	-1.2553
								M177.8441145T7	0.419182	-1.2543
								M445.1911485T549	0.419217	-1.2543
								M143.0340162T301	0.419217	-1.2542
								M143.0533435T173	0.41941	-1.2536
								M204.069708T336	0.419533	-1.2531
								M301.0933227T305	0.419551	-1.2531
								M331.1405803T453	0.419657	-1.2527
								M168.9804234T72	0.419692	-1.2526
								M331.1779478T578	0.420468	-1.25
								M115.0389192T113	0.420486	-1.2499
								M116.9275234T3	0.420628	-1.2494
								M399.0761333T284	0.420698	-1.2491
								M219.1235352T277	0.420858	-1.2486
								M287.0525467T72	0.420893	-1.2485
								M110.023661T167	0.420999	-1.2481
								M195.029315T184	0.421017	-1.248
								M261.0730999T77	0.421283	-1.2471
								M559.1131534T321	0.421408	-1.2467
								M236.9685705T126	0.421425	-1.2466
								M394.8911659T824	0.421443	-1.2466
								M294.0917742T222	0.421692	-1.2457
								M234.0159078T315	0.421852	-1.2452
								M518.0980512T187	0.421959	-1.2448
								M329.1036317T510	0.421977	-1.2448
								M288.1279092T543	0.422048	-1.2445
								M237.1244829T501	0.42219	-1.244
								M188.9486067T861	0.422565	-1.2427
								M391.1981382T650	0.422726	-1.2422
								M187.1334065T771	0.422851	-1.2418
								M201.0876361T115	0.423012	-1.2412
								M232.0574134T222	0.423227	-1.2405
								M429.1513307T777	0.42328	-1.2403
								M331.1420076T675	0.423406	-1.2399
								M389.2189845T472	0.423675	-1.239
								M182.89604T824	0.424052	-1.2377
								M460.6489956T69	0.424286	-1.2369
								M150.9819624T5	0.42434	-1.2367
								M343.8896324T307	0.424376	-1.2366
								M419.1228011T777	0.424448	-1.2364
								M263.1171108T164	0.424448	-1.2363
								M609.2545534T519	0.424719	-1.2354
								M186.0848841T467	0.42508	-1.2342
								M147.9382076T5	0.425387	-1.2331
								M245.1393904T393	0.425441	-1.233
								M171.0655526T167	0.425496	-1.2328
								M105.9347755T5	0.425622	-1.2323
								M263.150314T276	0.425677	-1.2322
								M190.0715549T133	0.426021	-1.231
								M270.1432196T602	0.426185	-1.2304
								M259.0954504T658	0.426203	-1.2304
								M136.9087521T824	0.426294	-1.2301
								M171.0403172T71	0.426312	-1.23
								M355.1588286T835	0.42653	-1.2293
								M312.1725627T900	0.426639	-1.2289
								M145.0609092T129	0.426785	-1.2284
								M320.070929T150	0.42684	-1.2282
								M278.0707519T280	0.427131	-1.2273
								M124.0005711T821	0.427186	-1.2271
								M385.10509T345	0.427223	-1.227
								M231.0331842T350	0.427241	-1.2269
								M127.0754143_0T478	0.427277	-1.2267
								M398.2272573T798	0.427332	-1.2266
								M313.0933612T473	0.427442	-1.2262
								M497.276856T728	0.427478	-1.2261
								M255.0876599T406	0.427497	-1.226
								M354.8189374T74	0.427533	-1.2259
								M115.9198225T893	0.427625	-1.2256
								M425.109818T347	0.427753	-1.2251
								M392.1836361T468	0.427881	-1.2247
								M216.0986785T107	0.427899	-1.2246
								M318.1641577T662	0.428229	-1.2236
								M349.2026132T639	0.428229	-1.2235
								M292.8488897T79	0.428394	-1.223
								M195.1385685T798	0.428651	-1.2221
								M141.0183366T270	0.428853	-1.2215
								M179.9805134T49	0.428908	-1.2213
								M477.2137534T505	0.428945	-1.2211
								M316.9651481T414	0.428964	-1.2211
								M269.1400585T560	0.429	-1.2209
								M116.0706118T265	0.429074	-1.2207
								M397.1875642T570	0.429129	-1.2205
								M391.034901T383	0.429221	-1.2202
								M172.8671368T823	0.429498	-1.2193
								M356.9244666T62	0.429498	-1.2193
								M108.0205804T186	0.42959	-1.219
								M333.1561824T458	0.430052	-1.2174
								M275.0712056T206	0.430182	-1.217
								M138.0267348T377	0.430256	-1.2167
								M336.8873881T79	0.430533	-1.2158
								M287.1075446T404	0.430552	-1.2158
								M147.0652755T177	0.430608	-1.2156
								M179.0343986T248	0.430645	-1.2154
								M83.02385467T881	0.430775	-1.215
								M403.197926T317	0.430793	-1.215
								M111.0804389T424	0.43083	-1.2148
								M310.1665055T638	0.43083	-1.2148
								M384.7666874T870	0.430923	-1.2145
								M416.1392235T382	0.430942	-1.2144
								M315.0388525T587	0.43096	-1.2144
								M173.0924175T151	0.431109	-1.2139
								M249.1128993T643	0.43122	-1.2135
								M327.1091112T502	0.431295	-1.2132
								M371.135265T384	0.431295	-1.2132
								M160.0606501T105	0.431332	-1.2131
								M265.071816T540	0.431537	-1.2124
								M272.0602035T329	0.431574	-1.2123
								M163.0239877T76	0.431667	-1.212
								M274.1493389T317	0.431816	-1.2115
								M363.1667268T494	0.431835	-1.2115
								M377.1376662T777	0.431909	-1.2112
								M333.0986108T568	0.432077	-1.2106
								M294.0657538T120	0.432189	-1.2102
								M207.8363654T857	0.432246	-1.2101
								M425.9620706T461	0.432283	-1.2099
								M463.0894523T777	0.432283	-1.2099
								M369.0832058T307	0.432302	-1.2099
								M317.1609576T662	0.432395	-1.2096
								M231.871244T49	0.432863	-1.208
								M337.205965T806	0.432938	-1.2078
								M507.2603417T615	0.432994	-1.2076
								M466.3089343T603	0.4332	-1.2069
								M449.3111567T719	0.433257	-1.2067
								M260.1222872T390	0.433463	-1.206
								M172.0608967T157	0.433745	-1.2051
								M229.0481987T73	0.433745	-1.2051
								M269.1145023T361	0.433783	-1.205
								M157.0861454T413	0.433915	-1.2045
								M336.8589563T830	0.434009	-1.2042
								M463.2559552T721	0.434084	-1.204
								M159.0748615T790	0.434122	-1.2038
								M133.0495484T104	0.434197	-1.2036
								M300.1090594T338	0.434367	-1.203
								M427.1840382T258	0.434499	-1.2025
								M162.0479345T224	0.434537	-1.2024
								M177.0644456T323	0.435104	-1.2006
								M184.9337707T875	0.435142	-1.2004
								M245.0124918T490	0.435218	-1.2002
								M137.0233863T378	0.43535	-1.1997
								M372.7897965T74	0.435369	-1.1997
								M155.008623T83	0.435388	-1.1996
								M302.1361334T289	0.435654	-1.1987
								M298.1567813T836	0.435673	-1.1987
								M323.1868663T674	0.435692	-1.1986
								M313.0717217T151	0.435711	-1.1985
								M407.0988982T338	0.435863	-1.198
								M374.0781301T179	0.436053	-1.1975
								M448.30785T719	0.436129	-1.1972
								M173.9858956T98	0.436605	-1.1956
								M242.1762088T665	0.436605	-1.1956
								M255.160494T755	0.436624	-1.1956
								M465.3059585T603	0.436796	-1.1949
								M162.0220085T335	0.437311	-1.1933
								M311.1142359T550	0.437369	-1.1931
								M362.1673934T777	0.437388	-1.193
								M314.8778313T84	0.437407	-1.193
								M478.2384211T580	0.437464	-1.1928
								M436.1731287T257	0.437503	-1.1926
								M460.2927024T706	0.437579	-1.1924
								M222.0981572T75	0.437618	-1.1923
								M624.3073955T592	0.437694	-1.192
								M118.0215223T126	0.438001	-1.191
								M247.1188398T404	0.438154	-1.1905
								M622.2915207T573	0.438347	-1.1898
								M417.0713258T304	0.438827	-1.1883
								M158.0926091T123	0.438885	-1.1881
								M277.8771119T7	0.439136	-1.1873
								M262.0758379T218	0.439252	-1.1869
								M317.099233T255	0.439367	-1.1865
								M152.9776944T5	0.439406	-1.1864
								M361.1639719T777	0.43958	-1.1858
								M153.0548444T490	0.439599	-1.1857
								M144.102043T588	0.439734	-1.1853
								M218.029035T150	0.439773	-1.1852
								M364.9086607T488	0.439889	-1.1848
								M203.0920423T380	0.439947	-1.1846
								M336.8591065T853	0.439986	-1.1845
								M205.1076989T251	0.440005	-1.1844
								M591.3552603T793	0.440238	-1.1837
								M339.2003494T900	0.440529	-1.1827
								M175.9200135T855	0.440587	-1.1825
								M352.1384964T777	0.440606	-1.1824
								M281.1762291T754	0.440645	-1.1823
								M433.9022389T894	0.440723	-1.1821
								M152.97769T49	0.440762	-1.182
								M482.0440315T280	0.440762	-1.182
								M283.1918748T624	0.440839	-1.1817
								M365.1409346T836	0.440917	-1.1814
								M120.0444222T450	0.440937	-1.1814
								M295.0827188T468	0.441384	-1.1799
								M431.2152519T151	0.441404	-1.1798
								M128.8770063T851	0.441501	-1.1795
								M178.8797492T892	0.441579	-1.1793
								M194.9238136T823	0.441579	-1.1792
								M134.0529524T104	0.441872	-1.1783
								M359.1355163T448	0.442048	-1.1777
								M343.0536109T94	0.442204	-1.1772
								M455.2296879T708	0.442243	-1.1771
								M385.1874911T456	0.442674	-1.1757
								M242.9436379T63	0.443125	-1.1742
								M330.1927318T411	0.443125	-1.1742
								M340.203767T810	0.443164	-1.1741
								M227.0593817T108	0.443302	-1.1736
								M117.0182173T126	0.4434	-1.1733
								M231.0871176T270	0.443459	-1.1731
								M130.9644624T62	0.443557	-1.1728
								M167.8881993T819	0.443557	-1.1728
								M127.8691546T6	0.443656	-1.1725
								M217.1078102T272	0.443656	-1.1725
								M264.0008798T290	0.443715	-1.1723
								M181.0360467T209	0.44403	-1.1713
								M493.3296579T740	0.44403	-1.1713
								M152.977205T891	0.444089	-1.1711
								M126.8799448T799	0.444109	-1.171
								M269.1147003T275	0.444326	-1.1703
								M388.1442168T490	0.444326	-1.1703
								M431.1931421T602	0.444326	-1.1703
								M164.9562373T67	0.444385	-1.1701
								M497.2404076T492	0.444444	-1.1699
								M268.0772727T146	0.444543	-1.1696
								M425.1649764T602	0.444543	-1.1696
								M188.0922833T208	0.444622	-1.1694
								M337.0934498T538	0.444622	-1.1694
								M464.302618T574	0.4448	-1.1688
								M190.0350728T77	0.44484	-1.1687
								M311.1871081T718	0.44484	-1.1686
								M456.2331389T708	0.44484	-1.1686
								M330.1644312T640	0.445157	-1.1676
								M189.0955332T336	0.445494	-1.1665
								M355.1040512T476	0.445573	-1.1662
								M321.1558203T481	0.445613	-1.1661
								M250.0557183T309	0.445712	-1.1658
								M267.0932425T170	0.44613	-1.1644
								M185.0561153T78	0.446209	-1.1642
								M301.8880099T199	0.446329	-1.1638
								M154.0613369T69	0.446668	-1.1628
								M157.0496634T174	0.446847	-1.1621
								M213.0878154T170	0.446867	-1.1621
								M135.9014596T900	0.446927	-1.1619
								M374.2553516T592	0.446987	-1.1617
								M231.0985865T153	0.447107	-1.1613
								M323.0778269T478	0.447167	-1.1611
								M371.2081546T761	0.447167	-1.1611
								M385.1874428T511	0.447187	-1.161
								M246.1428755T540	0.447327	-1.1606
								M353.1319657T777	0.447447	-1.1602
								M132.0292232T74	0.447527	-1.1599
								M180.8989565T900	0.447567	-1.1598
								M276.9479497T198	0.447648	-1.1596
								M305.0882028T258	0.447668	-1.1595
								M320.1072046T304	0.447868	-1.1589
								M183.9126136T49	0.447868	-1.1588
								M317.0515452T117	0.448009	-1.1584
								M457.2089203T608	0.44835	-1.1573
								M528.209454T401	0.44837	-1.1572
								M280.0827777T312	0.448551	-1.1567
								M149.9495851T61	0.448652	-1.1563
								M462.6461248T70	0.448732	-1.1561
								M331.078199T196	0.448813	-1.1558
								M270.7984046T70	0.449115	-1.1548
								M160.0606737T166	0.449216	-1.1545
								M241.1082396T444	0.449458	-1.1538
								M255.1240803T545	0.44964	-1.1531
								M231.9316331T899	0.449822	-1.1526
								M239.1289139T798	0.449924	-1.1523
								M298.1665214T706	0.449944	-1.1522
								M208.0611603T400	0.450207	-1.1513
								M171.0266377T145	0.450227	-1.1513
								M315.1818669T642	0.450288	-1.1511
								M239.0772752T70	0.450511	-1.1504
								M110.9327454T883	0.450593	-1.1501
								M245.1143293T118	0.450674	-1.1498
								M129.0546555T171	0.450755	-1.1496
								M296.9719872T198	0.450755	-1.1496
								M283.0884803T147	0.450918	-1.1491
								M262.0934868T106	0.45104	-1.1487
								M239.0384555T595	0.45106	-1.1486
								M247.0574595T73	0.451121	-1.1484
								M174.0222389T241	0.451162	-1.1483
								M397.2238425T798	0.451284	-1.1479
								M303.8850481T199	0.451427	-1.1474
								M319.1038773T304	0.451467	-1.1473
								M330.1385519T675	0.451508	-1.1472
								M274.0394904T254	0.45159	-1.1469
								M189.9886501T281	0.451732	-1.1465
								M359.1718895T540	0.451957	-1.1458
								M128.958512T66	0.451977	-1.1457
								M228.1319018T376	0.452018	-1.1456
								M116.0453624T72	0.452161	-1.1451
								M293.0882882T222	0.452223	-1.1449
								M319.115077T113	0.452264	-1.1448
								M300.1821242T753	0.452345	-1.1445
								M384.161699T835	0.452755	-1.1432
								M476.2872985T670	0.452837	-1.1429
								M167.0552745T73	0.453063	-1.1422
								M172.0971637T285	0.453268	-1.1416
								M193.0500167T345	0.453289	-1.1415
								M98.02356115T120	0.45333	-1.1414
								M275.0037395T345	0.453371	-1.1413
								M535.1669059T558	0.453371	-1.1412
								M97.95834004T88	0.453474	-1.1409
								M379.1962366T777	0.453474	-1.1409
								M287.0391024T125	0.453556	-1.1406
								M314.1437308T633	0.453638	-1.1404
								M652.3909415T584	0.453721	-1.1401
								M210.0438768T100	0.453762	-1.14
								M245.1143043T275	0.453782	-1.1399
								M123.044089T185	0.453823	-1.1398
								M143.0340221T175	0.453926	-1.1394
								M105.0004465T156	0.454277	-1.1383
								M169.0610844T75	0.454318	-1.1382
								M285.9089749T49	0.454442	-1.1378
								M371.098901T333	0.454711	-1.137
								M384.1236864T139	0.454938	-1.1362
								M104.9527802T68	0.45498	-1.1361
								M186.9289365T66	0.455	-1.1361
								M325.2025385T594	0.455	-1.136
								M378.1928439T777	0.455063	-1.1359
								M185.0560244T97	0.455104	-1.1357
								M337.0570581T307	0.455187	-1.1355
								M302.1249053T265	0.455208	-1.1354
								M136.0322214T72	0.455249	-1.1353
								M427.234359T674	0.455373	-1.1349
								M479.2661227T762	0.455373	-1.1348
								M464.302597T603	0.455394	-1.1348
								M220.1464763T777	0.456059	-1.1327
								M544.2856974T493	0.456121	-1.1325
								M303.1453507T585	0.456163	-1.1324
								M509.0773513T228	0.456163	-1.1324
								M308.0779914T280	0.456413	-1.1316
								M383.1541169T493	0.456538	-1.1312
								M252.054966T147	0.456558	-1.1311
								M405.1904136T777	0.456579	-1.1311
								M159.065412T233	0.456579	-1.131
								M374.1326922T835	0.4566	-1.131
								M111.0188676T151	0.456684	-1.1307
								M311.0655725T550	0.456746	-1.1305
								M620.2392652T399	0.456788	-1.1304
								M163.0392291T442	0.456809	-1.1304
								M155.87326T890	0.456892	-1.1301
								M329.1610899T640	0.45708	-1.1295
								M233.0065365T72	0.457122	-1.1293
								M160.0687183T349	0.457206	-1.1291
								M235.0723026T137	0.457289	-1.1288
								M289.0680528T102	0.457645	-1.1277
								M240.0819448T207	0.457666	-1.1276
								M138.9696279T87	0.457687	-1.1276
								M325.1847711T899	0.457938	-1.1268
								M290.1800694T517	0.458022	-1.1265
								M212.936887T900	0.458148	-1.1261
								M627.376217T669	0.458295	-1.1256
								M243.0622775T96	0.458421	-1.1252
								M281.0601683T356	0.458505	-1.125
								M351.1350069T777	0.458716	-1.1244
								M241.9766428T245	0.458842	-1.1239
								M179.1071196T572	0.459031	-1.1233
								M259.0574897T96	0.4592	-1.1228
								M395.1014696T777	0.459411	-1.1222
								M366.9056977T488	0.459495	-1.1219
								M220.090479T287	0.459728	-1.1211
								M231.1236879T418	0.459812	-1.1209
								M303.0032389T117	0.459834	-1.1208
								M303.0184202T325	0.459876	-1.1207
								M267.0738377T146	0.459897	-1.1206
								M361.1134388T167	0.460024	-1.1202
								M222.1577775T777	0.460045	-1.1202
								M212.9368509T871	0.460257	-1.1195
								M228.9601294T50	0.46049	-1.1187
								M295.182054T777	0.460532	-1.1186
								M193.0500281T543	0.460575	-1.1185
								M439.1973412T674	0.460808	-1.1178
								M237.108633T777	0.460872	-1.1176
								M399.1667073T406	0.460893	-1.1175
								M372.1025516T334	0.460914	-1.1174
								M339.2002882T832	0.461276	-1.1163
								M443.1027686T777	0.461361	-1.1161
								M348.1492463T632	0.46151	-1.1156
								M145.0496741T167	0.461702	-1.1149
								M429.2137756T673	0.461915	-1.1143
								M304.0218739T325	0.462107	-1.1137
								M309.1095257T274	0.462107	-1.1137
								M149.0268065T282	0.462171	-1.1135
								M233.0122791T265	0.462813	-1.1115
								M141.9587609T822	0.46292	-1.1111
								M189.0511597T72	0.462942	-1.1111
								M286.0518452T813	0.462963	-1.111
								M309.1074527T343	0.463027	-1.1108
								M113.0233426T71	0.463049	-1.1108
								M221.1544771T777	0.463134	-1.1105
								M261.0287956T69	0.46322	-1.1102
								M428.1837677T634	0.463263	-1.1101
								M250.0578712T525	0.463328	-1.1099
								M332.1468176T225	0.463521	-1.1093
								M287.1504715T568	0.463564	-1.1092
								M248.9606551T782	0.463585	-1.1091
								M584.1455131T384	0.46365	-1.1089
								M376.0669385T163	0.463865	-1.1082
								M359.1255934T413	0.46408	-1.1075
								M151.0061753T77	0.464102	-1.1075
								M293.1763984T777	0.464123	-1.1075
								M178.0138493T433	0.464123	-1.1074
								M201.1348907T73	0.464166	-1.1073
								M343.176677T704	0.464188	-1.1072
								M614.3195184T504	0.464317	-1.1068
								M441.1072247T777	0.464533	-1.1061
								M293.1395943T636	0.46477	-1.1054
								M215.1035052T202	0.464835	-1.1052
								M272.1872569T477	0.4649	-1.105
								M481.3008051T518	0.4649	-1.105
								M249.0074781T189	0.464965	-1.1048
								M294.1795502T777	0.465246	-1.1039
								M258.9160983T893	0.465268	-1.1039
								M129.0182307T202	0.465419	-1.1034
								M289.10618T576	0.465593	-1.1029
								M280.9051451T61	0.465788	-1.1023
								M277.0277985T339	0.46581	-1.1022
								M218.1110388T413	0.465831	-1.1021
								M238.8915178T80	0.465853	-1.1021
								M330.156278T777	0.465896	-1.1019
								M365.9146883T823	0.466005	-1.1016
								M196.9464678T66	0.466027	-1.1015
								M215.0169473T124	0.466092	-1.1013
								M159.0289918T140	0.466157	-1.1011
								M135.0288975T72	0.466287	-1.1007
								M236.1054348T777	0.466353	-1.1005
								M120.0113873T123	0.466374	-1.1004
								M282.1795038T594	0.466374	-1.1004
								M167.034424T277	0.466418	-1.1003
								M408.1532225T198	0.46644	-1.1002
								M202.0716218T190	0.466461	-1.1002
								M391.2093022T307	0.466461	-1.1002
								M393.1016057T777	0.466548	-1.0999
								M383.1578634T226	0.46657	-1.0998
								M172.8671479T30	0.466832	-1.099
								M259.0132162T70	0.466919	-1.0988
								M159.1018162T615	0.467006	-1.0985
								M347.1351945T418	0.467006	-1.0985
								M178.9771412T37	0.467093	-1.0982
								M310.1746512T793	0.467246	-1.0978
								M391.1267509T402	0.467355	-1.0974
								M197.0121084T263	0.46834	-1.0944
								M273.0441826T515	0.468384	-1.0942
								M118.0033538T889	0.468582	-1.0936
								M215.0494381T261	0.468647	-1.0934
								M175.0797845T179	0.468669	-1.0933
								M156.1102884T539	0.468955	-1.0925
								M195.0326337T105	0.468977	-1.0924
								M172.8671318T854	0.469021	-1.0923
								M127.0502535T72	0.469131	-1.0919
								M332.0814723T342	0.469197	-1.0917
								M215.1286124T675	0.469395	-1.0911
								M171.1130856T151	0.469748	-1.09
								M391.1073066T507	0.469792	-1.0899
								M255.124048T506	0.469969	-1.0894
								M200.0923493T267	0.47019	-1.0887
								M187.060644T212	0.470256	-1.0885
								M464.1064032T229	0.470301	-1.0883
								M128.0342747T71	0.470367	-1.0881
								M325.9833751T167	0.470389	-1.0881
								M140.0455035T52	0.470455	-1.0879
								M181.0611975T235	0.470455	-1.0879
								M188.9484557T7	0.470743	-1.087
								M316.0704575T248	0.470743	-1.087
								M329.1529969T777	0.470788	-1.0869
								M331.1499606T777	0.47081	-1.0868
								M378.2009835T560	0.47081	-1.0868
								M104.9269582T5	0.470921	-1.0864
								M493.245449T704	0.470965	-1.0863
								M173.9254659T871	0.470987	-1.0863
								M246.098387T387	0.471298	-1.0853
								M461.276736T757	0.471342	-1.0851
								M350.1539737T443	0.471609	-1.0843
								M216.9810001T296	0.471698	-1.0841
								M199.8505959T900	0.471698	-1.084
								M264.0881337T450	0.471832	-1.0837
								M219.0452615T71	0.471921	-1.0834
								M159.8778165T7	0.47201	-1.0831
								M297.0983208T430	0.472188	-1.0826
								M181.0711466T70	0.472434	-1.0818
								M275.114091T272	0.472567	-1.0814
								M622.3243825T626	0.472612	-1.0813
								M187.1082588T170	0.472657	-1.0811
								M273.1460315T317	0.472813	-1.0807
								M363.1457383T639	0.472813	-1.0807
								M327.218287T588	0.472858	-1.0805
								M148.9487924T61	0.473059	-1.0799
								M629.3822831T668	0.473059	-1.0799
								M341.8925627T307	0.473373	-1.0789
								M242.1225544T343	0.473395	-1.0789
								M437.814671T6	0.473395	-1.0789
								M248.0402462T167	0.473664	-1.078
								M404.1649582T459	0.473934	-1.0772
								M512.2144532T370	0.474068	-1.0768
								M168.0375167T150	0.474136	-1.0766
								M264.0268802T232	0.474136	-1.0766
								M178.9196951T13	0.474383	-1.0759
								M270.109901T227	0.474473	-1.0756
								M276.0009454T348	0.474608	-1.0752
								M138.9059008T854	0.474631	-1.0751
								M373.0782309T261	0.474699	-1.0749
								M215.1286731T531	0.474766	-1.0747
								M134.8936202T900	0.474856	-1.0744
								M246.1176899T292	0.475398	-1.0728
								M531.2821908T510	0.475489	-1.0725
								M367.1414785T229	0.475828	-1.0715
								M239.9030681T5	0.475851	-1.0714
								M217.0481912T71	0.476395	-1.0698
								M223.0069607T528	0.476531	-1.0694
								M351.0938705T228	0.476826	-1.0685
								M415.1981644T648	0.476917	-1.0682
								M457.2077915T649	0.47694	-1.0681
								M201.1127262T368	0.477008	-1.0679
								M258.9920352T321	0.477145	-1.0675
								M173.0811302T110	0.477395	-1.0668
								M136.8907167T900	0.477487	-1.0664
								M294.1432099T636	0.477509	-1.0664
								M301.1660948T717	0.477555	-1.0662
								M384.1753526T463	0.477578	-1.0662
								M217.0714034T254	0.477601	-1.0661
								M373.0466125T183	0.477623	-1.066
								M258.0620757T109	0.477669	-1.0659
								M257.1507774T323	0.477806	-1.0655
								M153.0295872T95	0.477852	-1.0654
								M242.1761956T692	0.477966	-1.065
								M261.1346377T428	0.477966	-1.065
								M359.1256331T485	0.478446	-1.0636
								M495.15177T268	0.478606	-1.0631
								M116.0342485T179	0.478629	-1.063
								M213.0879445T152	0.478652	-1.0629
								M242.1116264T489	0.478698	-1.0628
								M239.0786059T208	0.478744	-1.0627
								M274.0113079T345	0.478813	-1.0625
								M173.9902636T346	0.478881	-1.0622
								M394.0535415T403	0.478904	-1.0622
								M162.022174T309	0.479042	-1.0618
								M307.1039126T274	0.479547	-1.0603
								M414.2220554T640	0.479685	-1.0598
								M313.1649742T859	0.479731	-1.0597
								M267.0738179T219	0.479916	-1.0591
								M266.0899561T169	0.480008	-1.0588
								M373.0387141T205	0.480008	-1.0588
								M223.0068477T514	0.480054	-1.0587
								M275.0599706T543	0.480077	-1.0587
								M303.0668604T498	0.480146	-1.0585
								M341.0880655T349	0.480215	-1.0582
								M159.0653859T349	0.480261	-1.0581
								M159.9783633T61	0.480307	-1.058
								M327.1273245T879	0.480492	-1.0574
								M461.2403079T636	0.480908	-1.0562
								M231.098514T103	0.481093	-1.0556
								M186.0402073T136	0.481417	-1.0546
								M130.0611883T73	0.481812	-1.0535
								M190.0536814T306	0.481812	-1.0535
								M183.0656243T521	0.481858	-1.0533
								M352.8430393T82	0.482021	-1.0528
								M385.1874636T580	0.482044	-1.0527
								M102.9557295T68	0.482137	-1.0525
								M138.0219959T71	0.482253	-1.0521
								M189.0762041T310	0.482393	-1.0517
								M348.0982358T879	0.482416	-1.0517
								M356.1074385T476	0.482579	-1.0512
								M301.0546332T119	0.482905	-1.0502
								M286.1047989T122	0.482928	-1.0501
								M173.1005317T403	0.483185	-1.0494
								M288.0810508T235	0.483395	-1.0487
								M325.1847409T839	0.483395	-1.0487
								M261.0748288T572	0.483512	-1.0484
								M261.1345586T333	0.483653	-1.048
								M404.0605967T406	0.483746	-1.0477
								M185.9489648T861	0.48377	-1.0476
[truncated: 557 more rows]

## Sheet: urine positive mode
	Table 1A								Table 1B								Table 2A								Table 2B								Table 3A									Table 3B
	Differential metabolites between Infection-only and Advanced(fdr<0.01)								Pairwise comparison of infection-only and advanced groups (fold change >2)								Differential metabolites between pathology-only and Advanced(fdr<0.01)								Pairwise comparison of pathology-only and advanced groups (fold change >2)								Differential metabolites between Infection-only and pathology-only(fdr<0.01)									Pairwise comparison of infection-only and pathology-only groups (fold change >2)
	*negative values indicate higher abundance in Advanced group								*negatives or values less than 1 indicate higher abundance in Advanced group								negative values indicate higher abundance in Advanced group								*negatives or values less than 1 indicate higher abundance in Advanced group								*negative values indicate higher abundance in pathology-only group									*negatives or values less than 1 indicate higher abundance in pathology-only group
	mz	rt	isotopes	adduct	Difference in mean intensity	FDR			Metabolite/rt	Fold Change	log2(FC)						mz	Difference in mean intensity	FDR						Metabolite/RT	Fold Change	log2(FC)						mz	rt	Difference in mean intensity	FDR						Metabolite/RT	Fold Change	log2(FC)
	M188.0708T587				1.16577e+07	0.000102847			M246.1238T340	0.026842	-5.2193						M353.1345T235	1.27094e+06	1.14e-05						M445.1606T405	1.51923e-08	-25.972						M353.1345T235		-1.27578e+06	1.23e-06						M229.1224T559	8728000	23.057
	M248.1475T332				1.43413e+06	0.0072097			M241.7055T554	31.5229	4.9783						M331.0514T559	1.6003e+06	6.06e-05						M229.1224T559	4.86145e-08	-24.294						M223.9708T665		530797	7.01e-05						M445.1606T405	4127500	21.977
									M103.0395T290	0.0344187	-4.8607						M347.0149T559	197076	6.06e-05						M229.0503T565	1.69067e-07	-22.496						M151.0585T287		-2.06101e+06	8.69e-05						M229.0503T565	1118900	20.094
									M382.1578T480	23.3274	4.544						M376.0432T408	851298	0.00013453						M347.17T493	0.00978569	-6.6751						M198.157T590		-137128	0.000108846						M213.1235T232	186.67	7.5443
									M585.3271T670	22.4125	4.4862						M679.1982T234	157367	0.000215763						M246.1238T340	0.013148	-6.249						M136.048T525		-5.44271e+06	0.000228125						M358.6878T158	0.02044	-5.6125
									M416.1918T545	21.2639	4.4103						M162.0553T437	9.61191e+06	0.000233818						M341.0552T678	0.0153889	-6.022						M450.2748T474		-451122	0.000637447						M130.0865T97	34.88	5.1243
									M317.0868T290	0.0570223	-4.1323						M697.1493T408	378808	0.000420322						M213.1235T232	0.0189995	-5.7179						M105.0702T806		-808464	0.000758478						M416.1918T545	31.827	4.9922
									M350.2324T706	16.4973	4.0442						M356.0974T376	746477	0.000528295						M216.1342T218	0.0217302	-5.5242						M285.0105T416		-827795	0.00191065						M161.5966T335	23.146	4.5327
									M264.1225T392	0.0624337	-4.0015						M338.0725T410	431802	0.000528295						M427.2188T296	0.0259148	-5.2701						M107.086T806		-1.69147e+06	0.00191065						M347.17T493	22.072	4.4641
									M395.1451T284	15.0229	3.9091						M138.0551T452	1.09379e+06	0.000528295						M329.1594T496	0.0288309	-5.1162						M317.0272T416		-392479	0.00263196						M341.0552T678	19.719	4.3015
									M366.1626T724	14.9748	3.9045						M266.0958T899	2.3082e+07	0.000528295						M130.0865T97	0.0388395	-4.6863						M428.2619T467		-753841	0.00278089						M390.1351T234	19.472	4.2833
									M747.3797T625	14.6873	3.8765						M285.0105T416	787330	0.000528295						M245.186T379	0.0406289	-4.6213						M114.9481T33		-242343	0.00278089						M389.1315T233	18.402	4.2018
									M381.1544T480	14.657	3.8735						M392.0064T408	203987	0.000528295						M348.1807T498	0.0411913	-4.6015						M679.1982T234		-157367	0.00293916						M146.5825T318	17.739	4.1488
									M435.9774T103	0.07259	-3.7841						M206.0848T424	730745	0.000659519						M329.1904T281	20.793	4.378						M362.3264T782		797343	0.00299679						M162.5997T310	0.060753	-4.0409
[truncated: 1,631 more rows]
