# Supplementary material for: Metabolite profiling for biomarkers in Schistosoma haematobium infection and associated bladder pathologies
Source: PLoS Negl Trop Dis. 2018 Apr 30;12(4):e0006452. doi: 10.1371/journal.pntd.0006452 (PMC5945272; doi:10.1371/journal.pntd.0006452)
Supplement: S3 File — Top significantly enriched metabolic pathways in urogenital schistosomiasis infection with the Homo sapiens metabolic model MFN (p<0.01) using peaks detected in (A) plasma samples using negative ionization mode (B) plasma samples using positive ionization mode, (C) urine samples in positive ionization mode and (D) urine samples in negative ionization mode. (XLSX) [file pntd.0006452.s003.xlsx]

## Sheet: plasma negative mode
S3A. Top significantly enriched metabolic pathways in urogenital schistosomiasis
infection using peaks detected in plasma (negative ionisation mode) with the Homo sapiens metabolic model MFN (p<0.01).
	Pathway total	Hits.total	Hits.sig	EASE	FET	Gamma
Alanine and Aspartate Metabolism	30	18	13	0.010543	0.0027	0.00081198
Methionine and cysteine metabolism	94	46	26	0.012491	0.0056619	0.00081943
Biopterin metabolism	22	18	12	0.033598	0.010707	0.0009049
Tyrosine metabolism	160	93	44	0.042868	0.027355	0.00094529
Butanoate metabolism	34	23	13	0.10319	0.046715	0.0012578
Glycerophospholipid metabolism	156	42	21	0.10789	0.061294	0.0012862
Purine metabolism	80	59	28	0.10894	0.068121	0.0012927
TCA cycle	31	20	11	0.17019	0.081034	0.0017331
Tryptophan metabolism	94	66	29	0.22437	0.15808	0.0022524
Vitamin E metabolism	54	31	15	0.23094	0.13685	0.0023256
Ubiquinone Biosynthesis	10	7	5	0.23859	0.07231	0.0024139
Drug metabolism - cytochrome P450	53	49	22	0.24932	0.16802	0.0025437
Omega-6 fatty acid metabolism	55	5	4	0.27128	0.067858	0.0028328
Vitamin B1 (thiamin) metabolism	20	10	6	0.29997	0.12452	0.003263
Arginine and Proline Metabolism	45	35	16	0.30033	0.19422	0.0032689
Aspartate and asparagine metabolism	114	56	24	0.32078	0.23174	0.0036176
Drug metabolism - other enzymes	31	26	12	0.36519	0.22987	0.0045171
Valine, leucine and isoleucine degradation	65	24	11	0.40074	0.25366	0.0054065
Ascorbate (Vitamin C) and Aldarate Metabolism	29	22	10	0.44016	0.28047	0.0066142
Glyoxylate and Dicarboxylate Metabolism	12	9	5	0.44859	0.21299	0.0069081
Glycine, serine, alanine and threonine metabolism	88	47	19	0.49756	0.38151	0.0089161
Vitamin B6 (pyridoxine) metabolism	11	7	4	0.5198	0.23973	0.010028
Urea cycle/amino group metabolism	85	43	17	0.5621	0.43877	0.012581
Benzoate degradation via CoA ligation	4	2	2	0.60674	0.13929	0.016066
Omega-3 fatty acid metabolism	39	5	3	0.61473	0.27233	0.016797
Mono-unsaturated fatty acid beta-oxidation	19	5	3	0.61473	0.27233	0.016797
Phytanic acid peroxisomal oxidation	34	8	4	0.62567	0.34478	0.017857
Fructose and mannose metabolism	33	25	10	0.62741	0.46586	0.018033
Glutamate metabolism	15	11	5	0.63647	0.39399	0.018977
Bile acid biosynthesis	82	53	20	0.63784	0.52888	0.019125
Glycosphingolipid biosynthesis - ganglioseries	62	14	6	0.64669	0.43121	0.020109
Vitamin B9 (folate) metabolism	33	14	6	0.64669	0.43121	0.020109
Glycosphingolipid metabolism	67	31	12	0.64878	0.50514	0.02035
Propanoate metabolism	31	17	7	0.65629	0.46118	0.021242
Selenoamino acid metabolism	35	20	8	0.66532	0.48632	0.022375
Vitamin B3 (nicotinate and nicotinamide) metabolism	28	23	9	0.67385	0.50802	0.023507
Lysine metabolism	52	26	10	0.68193	0.52716	0.024639
Xenobiotics metabolism	110	82	30	0.68358	0.60025	0.024878
Glycosphingolipid biosynthesis - lactoseries	14	6	3	0.72246	0.40059	0.031354
D4&E4-neuroprostanes formation	37	3	2	0.75352	0.31406	0.037963
Pyrimidine metabolism	70	49	17	0.7956	0.70194	0.049767
Blood Group Biosynthesis	44	7	3	0.80352	0.52124	0.052465
Glycosphingolipid biosynthesis - neolactoseries	16	7	3	0.80352	0.52124	0.052465
Glutathione Metabolism	19	7	3	0.80352	0.52124	0.052465
Keratan sulfate biosynthesis	66	7	3	0.80352	0.52124	0.052465
Porphyrin metabolism	43	23	8	0.81505	0.67614	0.056725
Hexose phosphorylation	20	20	7	0.81748	0.66748	0.057677
Caffeine metabolism	11	11	4	0.84152	0.63814	0.06829
C5-Branched dibasic acid metabolism	10	4	2	0.84558	0.47847	0.070323
Vitamin H (biotin) metabolism	5	4	2	0.84558	0.47847	0.070323
Lipoate metabolism	8	4	2	0.84558	0.47847	0.070323
CoA Catabolism	7	4	2	0.84558	0.47847	0.070323
Glycolysis and Gluconeogenesis	49	36	12	0.84587	0.7481	0.070471
Linoleate metabolism	46	21	7	0.8556	0.72422	0.075695
Glycosphingolipid biosynthesis - globoseries	16	8	3	0.8628	0.62712	0.079898
Fatty Acid Metabolism	63	15	5	0.8708	0.71661	0.08494
De novo fatty acid biosynthesis	106	25	8	0.88184	0.7753	0.092649
Aminosugars metabolism	69	35	11	0.89701	0.81729	0.10493
Di-unsaturated fatty acid beta-oxidation	26	5	2	0.90329	0.6159	0.11071
Alkaloid biosynthesis II	10	5	2	0.90329	0.6159	0.11071
Parathio degradation	6	5	2	0.90329	0.6159	0.11071
N-Glycan biosynthesis	48	16	5	0.90334	0.77474	0.11076
Vitamin B5 - CoA biosynthesis from pantothenate	12	9	3	0.90525	0.71557	0.11262
Beta-Alanine metabolism	20	9	3	0.90525	0.71557	0.11262
Histidine metabolism	33	20	6	0.9193	0.81903	0.1278
Pentose phosphate pathway	37	37	11	0.93307	0.87408	0.14604
Vitamin D3 (cholecalciferol) metabolism	16	10	3	0.93517	0.78681	0.1492
O-Glycan biosynthesis	16	6	2	0.93946	0.72356	0.156
Pentose and Glucuronate Interconversions	15	14	4	0.94033	0.83046	0.15746
Keratan sulfate degradation	68	7	2	0.96211	0.80448	0.20346
Proteoglycan biosynthesis	27	7	2	0.96211	0.80448	0.20346
N-Glycan Degradation	16	7	2	0.96211	0.80448	0.20346
Phosphatidylinositol phosphate metabolism	59	27	7	0.97077	0.92813	0.22988
Pyruvate Metabolism	20	17	4	0.97923	0.92914	0.26437
Saturated fatty acids beta-oxidation	36	9	2	0.98518	0.9059	0.29768
Galactose metabolism	41	37	9	0.98758	0.96961	0.31477
Carbon fixation	10	10	2	0.99074	0.93568	0.34245
Fatty acid activation	74	22	4	0.99682	0.98609	0.43589
Sialic acid metabolism	107	27	5	0.99761	0.99067	0.45848
Prostaglandin formation from arachidonate	78	63	14	0.99883	0.9971	0.51177
Leukotriene metabolism	92	49	10	0.99897	0.99703	0.52103
Squalene and cholesterol biosynthesis	55	31	5	0.99946	0.9976	0.5644
Putative anti-Inflammatory metabolites formation from EPA	27	22	3	0.99954	0.99688	0.5741
C21-steroid hormone biosynthesis and metabolism	112	83	17	0.99992	0.99979	0.66915
Carnitine shuttle	72	24	2	0.99999	0.99981	0.74873
Arachidonic acid metabolism	95	72	10	1	1	0.84966
Vitamin A (retinol) metabolism	67	32	2	1	0.99999	0.85609
Androgen and estrogen biosynthesis and metabolism	95	68	8	1	1	0.88554
Hyaluronan Metabolism	8	4	1	1	0.8462	1
Chondroitin sulfate degradation	37	5	1	1	0.90378	1
Vitamin B2 (riboflavin) metabolism	8	5	1	1	0.90378	1
Glycosylphosphatidylinositol(GPI)-anchor biosynthesis	6	1	1	1	0.37341	1
Fatty acid oxidation	35	8	1	1	0.97649	1
Dynorphin metabolism	8	4	1	1	0.8462	1
Heparan sulfate degradation	34	5	1	1	0.90378	1
Fatty acid oxidation, peroxisome	28	5	1	1	0.90378	1
Polyunsaturated fatty acid biosynthesis	21	2	1	1	0.60753	1
Sphingolipid metabolism	3	1	1	1	0.37341	1
Limonene and pinene degradation	10	6	1	1	0.93982	1
Vitamin K metabolism	3	3	1	1	0.75427	1
Vitamin B12 (cyanocobalamin) metabolism	9	3	1	1	0.75427	1
Nucleotide Sugar Metabolism	7	5	1	1	0.90378	1
Nitrogen metabolism	6	4	1	1	0.8462	1
Prostaglandin formation from dihomo gama-linoleic acid	11	6	1	1	0.93982	1
Starch and Sucrose Metabolism	33	13	1	1	0.99777	1

## Sheet: plasma_positive mode
S3B. Top significantly enriched metabolic pathways in urogenital schistosomiasis
infection using peaks detected in plasma (positive ionisation mode) with the Homo sapiens metabolic model MFN (p<0.01).
	Pathway total	Hits.total	Hits.sig	EASE	FET	Gamma
Carnitine shuttle	72	27	17	0.021225	0.0079441	0.00097603
Tyrosine metabolism	160	91	45	0.028733	0.017692	0.0010099
Valine, leucine and isoleucine degradation	65	26	14	0.1515	0.077912	0.0017751
Butanoate metabolism	34	23	12	0.23151	0.1253	0.0025807
Hexose phosphorylation	20	19	10	0.27824	0.14797	0.0032205
TCA cycle	31	20	10	0.3448	0.19863	0.0044341
Linoleate metabolism	46	21	10	0.4133	0.2555	0.0062006
Glycosphingolipid metabolism	67	29	13	0.43586	0.29628	0.0069358
Glycerophospholipid metabolism	156	45	19	0.46462	0.34878	0.008011
Lysine metabolism	52	27	12	0.47025	0.32177	0.0082414
Phosphatidylinositol phosphate metabolism	59	25	11	0.5075	0.34992	0.0099604
N-Glycan Degradation	16	7	4	0.54361	0.25907	0.012004
Tryptophan metabolism	94	66	26	0.5786	0.48033	0.014428
Vitamin B9 (folate) metabolism	33	13	6	0.60028	0.37845	0.016198
Glutamate metabolism	15	13	6	0.60028	0.37845	0.016198
Aminosugars metabolism	69	32	13	0.60582	0.46364	0.016687
N-Glycan biosynthesis	48	16	7	0.62081	0.41985	0.018098
Prostaglandin formation from dihomo gama-linoleic acid	11	6	3	0.74044	0.4225	0.035766
Urea cycle/amino group metabolism	85	49	18	0.75039	0.64922	0.037984
Sialic acid metabolism	107	27	10	0.76758	0.63015	0.042217
Drug metabolism - cytochrome P450	53	42	15	0.79756	0.69653	0.051055
Carbon fixation	10	10	4	0.80522	0.57725	0.053674
Keratan sulfate degradation	68	7	3	0.81917	0.54507	0.058883
Omega-3 fatty acid metabolism	39	7	3	0.81917	0.54507	0.058883
Xenobiotics metabolism	110	66	23	0.83735	0.76773	0.066688
Squalene and cholesterol biosynthesis	55	35	12	0.84779	0.74991	0.071781
Biopterin metabolism	22	14	5	0.84906	0.67876	0.072435
Parathio degradation	6	4	2	0.85576	0.49709	0.076023
Alkaloid biosynthesis II	10	8	3	0.87577	0.65081	0.088277
Glyoxylate and Dicarboxylate Metabolism	12	8	3	0.87577	0.65081	0.088277
Ubiquinone Biosynthesis	10	8	3	0.87577	0.65081	0.088277
Glycine, serine, alanine and threonine metabolism	88	49	16	0.90119	0.83891	0.10824
De novo fatty acid biosynthesis	106	25	8	0.90195	0.80679	0.10894
Ascorbate (Vitamin C) and Aldarate Metabolism	29	22	7	0.90521	0.80365	0.112
Aspartate and asparagine metabolism	114	70	23	0.91171	0.8653	0.1185
Propanoate metabolism	31	16	5	0.91725	0.80016	0.1245
Leukotriene metabolism	92	48	15	0.9326	0.88326	0.14394
Saturated fatty acids beta-oxidation	36	6	2	0.94536	0.74153	0.16429
Fatty acid oxidation, peroxisome	28	6	2	0.94536	0.74153	0.16429
3-Chloroacrylic acid degradation	6	6	2	0.94536	0.74153	0.16429
Pyrimidine metabolism	70	50	15	0.95566	0.91962	0.18486
Glycosphingolipid biosynthesis - ganglioseries	62	11	3	0.96208	0.85928	0.20034
Caffeine metabolism	11	11	3	0.96208	0.85928	0.20034
Fatty acid activation	74	22	6	0.96337	0.90626	0.20377
Glycosphingolipid biosynthesis - globoseries	16	7	2	0.96639	0.82011	0.21228
Phytanic acid peroxisomal oxidation	34	7	2	0.96639	0.82011	0.21228
D4&E4-neuroprostanes formation	37	19	5	0.96884	0.91103	0.21979
Fructose and mannose metabolism	33	23	6	0.97329	0.92851	0.235
Alanine and Aspartate Metabolism	30	23	6	0.97329	0.92851	0.235
Glutathione Metabolism	19	12	3	0.97485	0.89904	0.24091
Vitamin B6 (pyridoxine) metabolism	11	8	2	0.97933	0.87654	0.26008
Pyruvate Metabolism	20	17	4	0.98318	0.94035	0.27996
Fatty Acid Metabolism	63	13	3	0.98342	0.92838	0.28131
Vitamin B3 (nicotinate and nicotinamide) metabolism	28	21	5	0.98439	0.95077	0.28709
Vitamin E metabolism	54	25	6	0.98611	0.95951	0.29813
Arginine and Proline Metabolism	45	39	10	0.98682	0.9691	0.30311
Vitamin B1 (thiamin) metabolism	20	9	2	0.9873	0.91622	0.30654
Purine metabolism	80	53	14	0.98955	0.97787	0.32464
Vitamin D3 (cholecalciferol) metabolism	16	10	2	0.9922	0.94368	0.35102
Drug metabolism - other enzymes	31	23	5	0.99238	0.97368	0.35313
Galactose metabolism	41	38	9	0.99349	0.98295	0.36701
Pentose phosphate pathway	37	32	7	0.99548	0.98621	0.3981
Porphyrin metabolism	43	22	4	0.99764	0.98923	0.45008
Androgen and estrogen biosynthesis and metabolism	95	50	11	0.99859	0.99617	0.48842
Beta-Alanine metabolism	20	15	2	0.99932	0.99299	0.53821
Starch and Sucrose Metabolism	33	15	2	0.99932	0.99299	0.53821
Methionine and cysteine metabolism	94	50	10	0.99956	0.99863	0.5649
Prostaglandin formation from arachidonate	78	59	12	0.99975	0.99926	0.59774
Histidine metabolism	33	23	3	0.99979	0.99846	0.60873
Glycolysis and Gluconeogenesis	49	37	6	0.99982	0.99923	0.61767
Selenoamino acid metabolism	35	19	2	0.9999	0.99878	0.64948
Vitamin A (retinol) metabolism	67	36	5	0.99995	0.99975	0.68315
C21-steroid hormone biosynthesis and metabolism	112	78	15	0.99998	0.99995	0.72242
Arachidonic acid metabolism	95	73	12	1	0.99999	0.79532
Bile acid biosynthesis	82	52	6	1	1	0.8383
Chondroitin sulfate degradation	37	6	1	1	0.9457	1
Di-unsaturated fatty acid beta-oxidation	26	4	1	1	0.85638	1
Vitamin B5 - CoA biosynthesis from pantothenate	12	9	1	1	0.98742	1
Glycosylphosphatidylinositol(GPI)-anchor biosynthesis	6	2	1	1	0.62071	1
Glycosphingolipid biosynthesis - lactoseries	14	5	1	1	0.91167	1
Blood Group Biosynthesis	44	5	1	1	0.91167	1
Electron transport chain	7	1	1	1	0.38401	1
Vitamin H (biotin) metabolism	5	4	1	1	0.85638	1
Lipoate metabolism	8	4	1	1	0.85638	1
CoA Catabolism	7	5	1	1	0.91167	1
Glycosphingolipid biosynthesis - neolactoseries	16	5	1	1	0.91167	1
Heparan sulfate degradation	34	7	1	1	0.96664	1
Keratan sulfate biosynthesis	66	5	1	1	0.91167	1
O-Glycan biosynthesis	16	4	1	1	0.85638	1
Proteoglycan biosynthesis	27	4	1	1	0.85638	1
Benzoate degradation via CoA ligation	4	2	1	1	0.62071	1
Nucleotide Sugar Metabolism	7	2	1	1	0.62071	1
1- and 2-Methylnaphthalene degradation	4	4	1	1	0.85638	1
Nitrogen metabolism	6	4	1	1	0.85638	1
Omega-6 fatty acid metabolism	55	4	1	1	0.85638	1

## Sheet: urine positive mode
S3C. Top significantly enriched metabolic pathways in urogenital schistosomiasis
infection using peaks detected in urine (positive ionisation mode) with the Homo sapiens metabolic model MFN (p<0.01).
	Pathway total	Hits.total	Hits.sig	EASE	FET	Gamma
Tyrosine metabolism	160	91	76	0.0011653	0.00049717	0.00096183
Tryptophan metabolism	94	68	55	0.023988	0.012045	0.0010661
Hexose phosphorylation	20	18	16	0.12279	0.041581	0.0016716
Lysine metabolism	52	29	24	0.13056	0.060232	0.0017323
C21-steroid hormone biosynthesis and metabolism	112	87	65	0.15271	0.10442	0.0019183
Galactose metabolism	41	37	29	0.20419	0.11638	0.0024353
Putative anti-Inflammatory metabolites formation from EPA	27	22	18	0.24423	0.11982	0.002937
Fructose and mannose metabolism	33	22	18	0.24423	0.11982	0.002937
Pentose phosphate pathway	37	34	26	0.31027	0.19184	0.0040148
Drug metabolism - cytochrome P450	53	53	39	0.33647	0.23637	0.0045516
Sialic acid metabolism	107	33	25	0.35212	0.22389	0.0049078
Prostaglandin formation from dihomo gama-linoleic acid	11	6	6	0.3777	0.098993	0.005555
Leukotriene metabolism	92	54	39	0.41503	0.30673	0.0066674
Aspartate and asparagine metabolism	114	69	49	0.44514	0.34731	0.0077373
Linoleate metabolism	46	21	16	0.47015	0.29213	0.008766
Urea cycle/amino group metabolism	85	52	37	0.49015	0.37493	0.0096949
Caffeine metabolism	11	11	9	0.51094	0.26448	0.010774
Butanoate metabolism	34	26	19	0.54031	0.37554	0.012527
N-Glycan Degradation	16	7	6	0.60146	0.28937	0.017269
Lipoate metabolism	8	4	4	0.61635	0.21424	0.018705
CoA Catabolism	7	4	4	0.61635	0.21424	0.018705
Nitrogen metabolism	6	4	4	0.61635	0.21424	0.018705
Aminosugars metabolism	69	33	23	0.64543	0.50291	0.02191
Purine metabolism	80	56	38	0.68197	0.57729	0.026852
Vitamin B3 (nicotinate and nicotinamide) metabolism	28	23	16	0.70254	0.53824	0.03019
Chondroitin sulfate degradation	37	6	5	0.70672	0.37893	0.030926
Ascorbate (Vitamin C) and Aldarate Metabolism	29	20	14	0.70879	0.53305	0.031297
Starch and Sucrose Metabolism	33	17	12	0.71706	0.52725	0.032836
Arginine and Proline Metabolism	45	37	25	0.72727	0.60354	0.03486
Pentose and Glucuronate Interconversions	15	14	10	0.72832	0.5206	0.035076
Vitamin B6 (pyridoxine) metabolism	11	8	6	0.76859	0.50268	0.044715
Carbon fixation	10	8	6	0.76859	0.50268	0.044715
Vitamin D3 (cholecalciferol) metabolism	16	10	7	0.81404	0.59743	0.059761
Heparan sulfate degradation	34	7	5	0.84707	0.60283	0.074885
Prostaglandin formation from arachidonate	78	59	38	0.84817	0.77693	0.075472
Valine, leucine and isoleucine degradation	65	35	22	0.88523	0.80412	0.099444
Benzoate degradation via CoA ligation	4	2	2	0.89775	0.46312	0.10997
Dynorphin metabolism	8	4	3	0.90067	0.61741	0.11266
Alanine and Aspartate Metabolism	30	21	13	0.90235	0.80297	0.11426
Histidine metabolism	33	26	16	0.90873	0.82503	0.12062
Limonene and pinene degradation	10	6	4	0.91291	0.70787	0.12508
Biopterin metabolism	22	18	11	0.91511	0.81499	0.12754
Vitamin A (retinol) metabolism	67	36	22	0.92233	0.8605	0.13615
Ubiquinone Biosynthesis	10	8	5	0.92554	0.76976	0.14028
Phosphatidylinositol phosphate metabolism	59	20	12	0.92934	0.84602	0.14543
Vitamin B5 - CoA biosynthesis from pantothenate	12	10	6	0.93688	0.81518	0.15665
Propanoate metabolism	31	17	10	0.94149	0.85988	0.16425
Vitamin B9 (folate) metabolism	33	19	11	0.95109	0.88388	0.18239
TCA cycle	31	21	12	0.95902	0.90341	0.20041
Vitamin H (biotin) metabolism	5	5	3	0.96123	0.81066	0.20607
Keratan sulfate degradation	68	7	4	0.96229	0.84793	0.2089
Alkaloid biosynthesis II	10	7	4	0.96229	0.84793	0.2089
Glycosphingolipid biosynthesis - globoseries	16	7	4	0.96229	0.84793	0.2089
Omega-3 fatty acid metabolism	39	9	5	0.96561	0.8763	0.21831
Hyaluronan Metabolism	8	3	2	0.96736	0.75929	0.22364
Androgen and estrogen biosynthesis and metabolism	95	71	42	0.97661	0.95996	0.25739
Glutamate metabolism	15	15	8	0.97696	0.9305	0.25891
Glycolysis and Gluconeogenesis	49	38	21	0.98516	0.96781	0.30237
Omega-6 fatty acid metabolism	55	6	3	0.98539	0.91345	0.30393
Drug metabolism - other enzymes	31	28	15	0.98607	0.96574	0.30851
Glycosphingolipid biosynthesis - ganglioseries	62	14	7	0.98722	0.95544	0.3168
Beta-Alanine metabolism	20	16	8	0.98863	0.96241	0.32794
1- and 2-Methylnaphthalene degradation	4	4	2	0.9896	0.90116	0.3363
Glycerophospholipid metabolism	156	49	27	0.99109	0.98142	0.35072
Vitamin B1 (thiamin) metabolism	20	11	5	0.99348	0.96984	0.37895
Vitamin E metabolism	54	33	17	0.99436	0.98564	0.39182
C5-Branched dibasic acid metabolism	10	7	3	0.99464	0.96259	0.39612
Bile acid biosynthesis	82	54	29	0.99608	0.99153	0.42281
Vitamin B2 (riboflavin) metabolism	8	5	2	0.99669	0.9615	0.43669
Glycosphingolipid biosynthesis - lactoseries	14	5	2	0.99669	0.9615	0.43669
Blood Group Biosynthesis	44	5	2	0.99669	0.9615	0.43669
Glycosphingolipid biosynthesis - neolactoseries	16	5	2	0.99669	0.9615	0.43669
Fatty acid oxidation, peroxisome	28	5	2	0.99669	0.9615	0.43669
Keratan sulfate biosynthesis	66	5	2	0.99669	0.9615	0.43669
Glutathione Metabolism	19	12	5	0.99728	0.98603	0.45264
Phytanic acid peroxisomal oxidation	34	10	4	0.99753	0.98493	0.4602
Pyrimidine metabolism	70	52	27	0.99806	0.99551	0.47875
N-Glycan biosynthesis	48	19	8	0.99885	0.99518	0.51691
Di-unsaturated fatty acid beta-oxidation	26	6	2	0.99895	0.98552	0.52307
Glyoxylate and Dicarboxylate Metabolism	12	6	2	0.99895	0.98552	0.52307
Arachidonic acid metabolism	95	74	39	0.99925	0.99838	0.54593
Glycine, serine, alanine and threonine metabolism	88	53	26	0.99958	0.99891	0.58231
D4&E4-neuroprostanes formation	37	19	7	0.99978	0.99887	0.62145
Squalene and cholesterol biosynthesis	55	25	10	0.99979	0.9991	0.62186
Xenobiotics metabolism	110	81	41	0.99989	0.99974	0.65509
Selenoamino acid metabolism	35	22	8	0.9999	0.99952	0.66414
Glycosphingolipid metabolism	67	32	12	0.99998	0.99992	0.7362
Fatty acid activation	74	22	7	0.99999	0.99991	0.74409
Pyruvate Metabolism	20	17	4	1	0.99998	0.80601
Methionine and cysteine metabolism	94	54	22	1	0.99999	0.8096
Fatty Acid Metabolism	63	19	4	1	1	0.85719
De novo fatty acid biosynthesis	106	31	9	1	1	0.86312
Saturated fatty acids beta-oxidation	36	17	3	1	1	0.8729
Porphyrin metabolism	43	30	8	1	1	0.88405
Carnitine shuttle	72	22	3	1	1	0.94363
Glycosylphosphatidylinositol(GPI)-anchor biosynthesis	6	2	1	1	0.89813	1
Parathio degradation	6	4	1	1	0.98968	1
Electron transport chain	7	3	1	1	0.96755	1
Mono-unsaturated fatty acid beta-oxidation	19	5	1	1	0.99672	1
Geraniol degradation	2	2	1	1	0.89813	1
Polyunsaturated fatty acid biosynthesis	21	7	1	1	0.99967	1
O-Glycan biosynthesis	16	3	1	1	0.96755	1
Proteoglycan biosynthesis	27	5	1	1	0.99672	1
Vitamin K metabolism	3	2	1	1	0.89813	1
Vitamin B12 (cyanocobalamin) metabolism	9	2	1	1	0.89813	1
Nucleotide Sugar Metabolism	7	6	1	1	0.99896	1

## Sheet: urine negative mode
S3D. Top significantly enriched metabolic pathways in urogenital schistosomiasis
infection using peaks detected in urine (negative ionisation mode) with the Homo sapiens metabolic model MFN (p<0.01).
	Pathway total	Hits.total	Hits.sig	EASE	FET	Gamma
Lysine metabolism	52	26	19	0.018258	0.0063367	0.00069899
Butanoate metabolism	34	23	17	0.024271	0.0081858	0.00071934
Valine, leucine and isoleucine degradation	65	25	18	0.027759	0.010104	0.00073141
Tryptophan metabolism	94	66	40	0.030801	0.017386	0.00074212
Linoleate metabolism	46	20	14	0.08237	0.032828	0.00095031
Limonene and pinene degradation	10	6	6	0.084136	0.010902	0.00095843
Tyrosine metabolism	160	92	51	0.092054	0.062999	0.00099569
Prostaglandin formation from arachidonate	78	55	31	0.1615	0.10514	0.0013944
Propanoate metabolism	31	16	11	0.16161	0.068208	0.0013951
TCA cycle	31	17	11	0.23297	0.11277	0.0019807
Ascorbate (Vitamin C) and Aldarate Metabolism	29	21	13	0.23945	0.12688	0.0020452
Arginine and Proline Metabolism	45	36	20	0.30082	0.1975	0.0027774
Aminosugars metabolism	69	27	15	0.37981	0.24631	0.0041467
Aspartate and asparagine metabolism	114	63	32	0.41547	0.32287	0.0049841
Glutamate metabolism	15	13	8	0.41551	0.22289	0.0049849
Chondroitin sulfate degradation	37	5	4	0.44589	0.15381	0.0058401
Heparan sulfate degradation	34	5	4	0.44589	0.15381	0.0058401
C5-Branched dibasic acid metabolism	10	3	3	0.45669	0.10478	0.0061809
Histidine metabolism	33	21	11	0.56689	0.39606	0.01118
Fatty acid oxidation, peroxisome	28	2	2	0.72045	0.22243	0.027203
Vitamin B6 (pyridoxine) metabolism	11	7	4	0.72389	0.43839	0.027785
Urea cycle/amino group metabolism	85	49	22	0.7736	0.68028	0.038075
Biopterin metabolism	22	15	7	0.79129	0.61556	0.042796
Sialic acid metabolism	107	27	12	0.80572	0.6837	0.047189
Beta-Alanine metabolism	20	13	6	0.81699	0.63556	0.051009
Hyaluronan Metabolism	8	3	2	0.85233	0.45772	0.065852
Vitamin K metabolism	3	3	2	0.85233	0.45772	0.065852
Drug metabolism - cytochrome P450	53	47	20	0.86053	0.7861	0.070077
Galactose metabolism	41	31	13	0.87093	0.77961	0.07597
Methionine and cysteine metabolism	94	52	22	0.87123	0.80433	0.076154
Alanine and Aspartate Metabolism	30	22	9	0.89199	0.78995	0.090181
Vitamin H (biotin) metabolism	5	4	2	0.92204	0.64428	0.11812
Lipoate metabolism	8	4	2	0.92204	0.64428	0.11812
Nitrogen metabolism	6	4	2	0.92204	0.64428	0.11812
Phytanic acid peroxisomal oxidation	34	4	2	0.92204	0.64428	0.11812
Vitamin B1 (thiamin) metabolism	20	10	4	0.9226	0.77879	0.11876
Caffeine metabolism	11	10	4	0.9226	0.77879	0.11876
Pyruvate Metabolism	20	18	7	0.92321	0.82775	0.11947
Pentose and Glucuronate Interconversions	15	13	5	0.93081	0.81832	0.12881
Leukotriene metabolism	92	44	17	0.9466	0.90486	0.15264
Vitamin B5 - CoA biosynthesis from pantothenate	12	8	3	0.95071	0.81599	0.16012
Glyoxylate and Dicarboxylate Metabolism	12	8	3	0.95071	0.81599	0.16012
Glycerophospholipid metabolism	156	37	14	0.95121	0.90729	0.16108
Keratan sulfate degradation	68	5	2	0.95887	0.77569	0.17717
Glycosphingolipid biosynthesis - globoseries	16	5	2	0.95887	0.77569	0.17717
Hexose phosphorylation	20	17	6	0.9592	0.89196	0.17793
Fatty Acid Metabolism	63	9	3	0.97118	0.8799	0.21088
Bile acid biosynthesis	82	29	10	0.97534	0.94331	0.22561
Alkaloid biosynthesis II	10	6	2	0.97831	0.86242	0.23773
N-Glycan Degradation	16	6	2	0.97831	0.86242	0.23773
Fatty acid activation	74	10	3	0.98332	0.92323	0.26221
Ubiquinone Biosynthesis	10	7	2	0.98857	0.91732	0.29671
Glutathione Metabolism	19	11	3	0.99043	0.95178	0.31255
C21-steroid hormone biosynthesis and metabolism	112	70	25	0.99055	0.98246	0.31363
Pyrimidine metabolism	70	43	14	0.99271	0.98335	0.33629
Glycosphingolipid metabolism	67	21	6	0.99276	0.97588	0.3368
Glycine, serine, alanine and threonine metabolism	88	51	17	0.9932	0.98543	0.34225
Glycosphingolipid biosynthesis - ganglioseries	62	8	2	0.99398	0.9511	0.35261
Carnitine shuttle	72	12	3	0.99455	0.97016	0.36096
Drug metabolism - other enzymes	31	22	6	0.99542	0.98396	0.37527
Vitamin B9 (folate) metabolism	33	19	5	0.99556	0.98267	0.3779
Fructose and mannose metabolism	33	19	5	0.99556	0.98267	0.3779
Starch and Sucrose Metabolism	33	13	3	0.99692	0.98176	0.40695
Selenoamino acid metabolism	35	20	5	0.99729	0.98883	0.41699
Purine metabolism	80	52	16	0.99801	0.99524	0.44013
Vitamin E metabolism	54	30	8	0.99818	0.99403	0.44674
Porphyrin metabolism	43	24	6	0.99822	0.99313	0.44817
Glycolysis and Gluconeogenesis	49	33	9	0.99824	0.99455	0.44931
Pentose phosphate pathway	37	33	9	0.99824	0.99455	0.44931
Vitamin B3 (nicotinate and nicotinamide) metabolism	28	21	4	0.99973	0.99839	0.57136
Xenobiotics metabolism	110	74	22	0.99977	0.99944	0.57849
Squalene and cholesterol biosynthesis	55	32	7	0.99983	0.99928	0.59597
Phosphatidylinositol phosphate metabolism	59	18	3	0.99983	0.99865	0.59744
D4&E4-neuroprostanes formation	37	19	3	0.99991	0.99922	0.62811
Putative anti-Inflammatory metabolites formation from EPA	27	16	2	0.99997	0.99947	0.67295
Androgen and estrogen biosynthesis and metabolism	95	66	17	0.99997	0.99992	0.68511
Arachidonic acid metabolism	95	71	16	1	1	0.8002
Vitamin D3 (cholecalciferol) metabolism	16	9	1	1	0.99687	1
N-Glycan biosynthesis	48	12	1	1	0.99955	1
Di-unsaturated fatty acid beta-oxidation	26	2	1	1	0.72118	1
Vitamin B2 (riboflavin) metabolism	8	4	1	1	0.92245	1
Glycosphingolipid biosynthesis - lactoseries	14	3	1	1	0.85291	1
Blood Group Biosynthesis	44	4	1	1	0.92245	1
Electron transport chain	7	3	1	1	0.85291	1
De novo fatty acid biosynthesis	106	10	1	1	0.99836	1
Vitamin A (retinol) metabolism	67	24	1	1	1	1
Saturated fatty acids beta-oxidation	36	2	1	1	0.72118	1
CoA Catabolism	7	4	1	1	0.92245	1
Omega-3 fatty acid metabolism	39	5	1	1	0.95914	1
Glycosphingolipid biosynthesis - neolactoseries	16	4	1	1	0.92245	1
Dynorphin metabolism	8	4	1	1	0.92245	1
Keratan sulfate biosynthesis	66	3	1	1	0.85291	1
O-Glycan biosynthesis	16	3	1	1	0.85291	1
Benzoate degradation via CoA ligation	4	2	1	1	0.72118	1
Carbon fixation	10	8	1	1	0.99405	1
Nucleotide Sugar Metabolism	7	4	1	1	0.92245	1
1- and 2-Methylnaphthalene degradation	4	4	1	1	0.92245	1
Prostaglandin formation from dihomo gama-linoleic acid	11	6	1	1	0.97848	1
